# Supplementary material for: Small molecule perturbation of the CAND1-Cullin1-ubiquitin cycle stabilizes p53 and triggers Epstein-Barr virus reactivation
Source: PLoS Pathog. 2017 Jul 17;13(7):e1006517. doi: 10.1371/journal.ppat.1006517 (PMC5531659; doi:10.1371/journal.ppat.1006517)
Supplement: S1 Table — (XLSX) [file ppat.1006517.s004.xlsx]

## Sheet: ST1.Proteins
Supplementary table 1. Proteins identified exclusively in C60 affinity resin experiment (C60) with at least 2 spectra counts, but not in linker resin (c) or blank (b) samples
	spectra counts				molecular weight		N unique peptides		N interactions within a set of >=5 spectra counts		proteins information
#	b	c	C60		First MW		pep		inter		ID	Symbol	Description
1	0	0	15		136317		12		17		Q86VP6	CAND1	Cullin-associated NEDD8-dissociated protein 1
2	0	0	44		83264		22		9		P08238	HSP90AB1	Heat shock protein HSP 90-beta
3	0	0	12		33489		1		7		Q01105	SET	Protein SET
4	0	0	11		57488		10		5		P78371	CCT2	T-complex protein 1 subunit beta
5	0	0	9		56560		8		5		P06576	ATP5B	ATP synthase subunit beta, mitochondrial
6	0	0	5		28025		4		5		P62917	RPL8	60S ribosomal protein L8
7	0	0	6		32852		6		4		P05141	SLC25A5	ADP/ATP translocase 2
8	0	0	6		60344		4		4		P17987	TCP1	T-complex protein 1 subunit alpha
9	0	0	5		24205		5		4		P62241	RPS8	40S ribosomal protein S8
10	0	0	7		145830		7		3		O75533	SF3B1	Splicing factor 3B subunit 1
11	0	0	6		59730		5		3		P48643	CCT5	T-complex protein 1 subunit epsilon
12	0	0	6		30743		4		3		P21796	VDAC1	Voltage-dependent anion-selective channel protein 1
13	0	0	5		89547		3		3		O43143	DHX15	Pre-mRNA-splicing factor ATP-dependent RNA helicase DHX15
14	0	0	39		191613		30		2		Q00610	CLTC	Clathrin heavy chain 1
15	0	0	34		14549		1		2		P14136	GFAP	Glial fibrillary acidic protein
16	0	0	12		53289		8		2		Q15084	PDIA6	Protein disulfide-isomerase A6
17	0	0	11		24146		8		2		P61313	RPL15	60S ribosomal protein L15
18	0	0	9		38243		8		2		Q9Y266	NUDC	Nuclear migration protein nudC
19	0	0	9		23577		1		2		P40429	RPL13A	60S ribosomal protein L13a
20	0	0	8		38274		7		2		O95433	AHSA1	Activator of 90 kDa heat shock protein ATPase homolog 1
21	0	0	8		37498		3		2		Q15365	PCBP1	Poly(rC)-binding protein 1
22	0	0	6		96079		6		2		Q8WUM4	PDCD6IP	Programmed cell death 6-interacting protein
23	0	0	6		26182		6		2		Q9HB71	CACYBP	Calcyclin-binding protein
24	0	0	6		17258		5		2		P61254	RPL26	60S ribosomal protein L26
25	0	0	6		14865		3		2		P62829	RPL23	60S ribosomal protein L23
26	0	0	100		50405		5		1		Q13509	TUBB3	Tubulin beta-3 chain
27	0	0	14		74226		9		1		Q12931	TRAP1	Heat shock protein 75 kDa, mitochondrial
28	0	0	13		66690		8		1		P17812	CTPS1	CTP synthase 1
29	0	0	11		28673		3		1		Q92688	ANP32B	Acidic leucine-rich nuclear phosphoprotein 32, fmB
30	0	0	7		269765		7		1		Q9Y490	TLN1	Talin-1
31	0	0	7		15747		7		1		P46779	RPL28	60S ribosomal protein L28
32	0	0	7		20431		6		1		P09429	HMGB1	High mobility group protein B1
33	0	0	7		13293		4		1		P49207	RPL34	60S ribosomal protein L34
34	0	0	5		29996		5		1		P62424	RPL7A	60S ribosomal protein L7a
35	0	0	5		47656		4		1		Q09028	RBBP4	Histone-binding protein RBBP4
36	0	0	13		20601		7		0		P61204	ARF3	ADP-ribosylation factor 3
37	0	0	11		110417		9		0		P55060	CSE1L	Exportin-2
38	0	0	11		58634		8		0		Q99829	CPNE1	Copine-1
39	0	0	9		176174		9		0		Q04637	EIF4G1	Eukaryotic translation initiation factor 4 gamma 1
40	0	0	9		117471		9		0		Q7L014	DDX46	Probable ATP-dependent RNA helicase DDX46
41	0	0	9		32660		7		0		Q15181	PPA1	Inorganic pyrophosphatase
42	0	0	9		20511		3		0		P18085	ARF4	ADP-ribosylation factor 4
43	0	0	9		25379		2		0		P84085	ARF5	ADP-ribosylation factor 5
44	0	0	8		49130		8		0		O00148	DDX39A	ATP-dependent RNA helicase DDX39A
45	0	0	8		22678		6		0		P62820	RAB1A	Ras-related protein Rab-1A
46	0	0	8		17138		5		0		P61088	UBE2N	Ubiquitin-conjugating enzyme E2 N
47	0	0	6		76715		6		0		P49915	GMPS	GMP synthase [glutamine-hydrolyzing]
48	0	0	6		22541		2		0		P61026	RAB10	Ras-related protein Rab-10
49	0	0	5		21429		5		0		P15153	RAC2	Ras-related C3 botulinum toxin substrate 2
50	0	0	5		51597		5		0		P01857	IGHG1	Ig gamma-1 chain C region
51	0	0	5		30903		5		0		P40926	MDH2	Malate dehydrogenase, mitochondrial
52	0	0	5		25615		5		0		P54819	AK2	Adenylate kinase 2, mitochondrial
53	0	0	5		47079		4		0		P22234	PAICS	Multifunctional protein ADE2
54	0	0	4		33789		4				P31350	RRM2	Ribonucleoside-diphosphate reductase subunit M2
55	0	0	4		24517		4				Q15907	RAB11B	Ras-related protein Rab-11B
56	0	0	4		25035		4				P30041	PRDX6	Peroxiredoxin-6
57	0	0	4		20900		4				P61081	UBE2M	NEDD8-conjugating enzyme Ubc12
58	0	0	4		42209		4				Q13404	UBE2V1	Ubiquitin-conjugating enzyme E2 variant 1
59	0	0	4		35787		4				P50213	IDH3A	Isocitrate dehydrogenase [NAD] subunit alpha, mitochondrial
60	0	0	4		59751		4				P25705	ATP5A1	ATP synthase subunit alpha, mitochondrial
61	0	0	4		14395		4				P53999	SUB1	Activated RNA polymerase II transcriptional coactivator p15
62	0	0	4		22295		3				Q9NR31	SAR1A	GTP-binding protein SAR1a
63	0	0	4		18261		3				Q13765	NACA	Nascent polypeptide-associated complex subunit alpha
64	0	0	4		33240		3				O00303	EIF3F	Eukaryotic translation initiation factor 3 subunit F
65	0	0	4		27097		3				P18669	PGAM1	Phosphoglycerate mutase 1
66	0	0	4		13282		2				P62314	SNRPD1	Small nuclear ribonucleoprotein Sm D1
67	0	0	4		11609		2				P01834	IGKC	Ig kappa chain C region
68	0	0	4		30841		2				Q13151	HNRNPA0	Heterogeneous nuclear ribonucleoprotein A0
69	0	0	4		46095		2				Q99832	CCT7	T-complex protein 1 subunit eta
70	0	0	3		27479		3				P45880	VDAC2	Voltage-dependent anion-selective channel protein 2
71	0	0	3		13527		3				P62316	SNRPD2	Small nuclear ribonucleoprotein Sm D2
72	0	0	3		32004		3				Q96HS1	PGAM5	Serine/threonine-protein phosphatase PGAM5, mitochondrial
73	0	0	3		47404		3				Q9Y230	RUVBL2	RuvB-like 2
74	0	0	3		50216		3				Q9Y265	RUVBL1	RuvB-like 1
75	0	0	3		14611		3				P50914	RPL14	60S ribosomal protein L14
76	0	0	3		28769		3				P12004	PCNA	Proliferating cell nuclear antigen
77	0	0	3		21913		3				P26599	PTBP1	Polypyrimidine tract-binding protein 1
78	0	0	3		12897		3				P30044	PRDX5	Peroxiredoxin-5, mitochondrial
79	0	0	3		57834		3				P52292	KPNA2	Importin subunit alpha-1
80	0	0	3		37655		3				P01876	IGHA1	Ig alpha-1 chain C region
81	0	0	3		37432		3				O76003	GLRX3	Glutaredoxin-3
82	0	0	3		15164		3				Q01469	FABP5	Fatty acid-binding protein, epidermal
83	0	0	3		49542		3				P49411	TUFM	Elongation factor Tu, mitochondrial
84	0	0	3		24764		3				P24534	EEF1B2	Elongation factor 1-beta
85	0	0	3		22097		3				P45973	CBX5	Chromobox protein homolog 5
86	0	0	3		53681		3				P40227	CCT6A	T-complex protein 1 subunit zeta
87	0	0	3		24576		3				Q66PJ3	ARL6IP4	ADP-ribosylation factor-like protein 6-interacting protein 4
88	0	0	3		134439		3				Q9P2J5	LARS	Leucine--tRNA ligase, cytoplasmic
89	0	0	3		57946		3				P49368	CCT3	T-complex protein 1 subunit gamma
90	0	0	3		40145		3				P39023	RPL3	60S ribosomal protein L3
91	0	0	3		57136		3				P14868	DARS	Aspartate--tRNA ligase, cytoplasmic
92	0	0	3		52640		3				P20073	ANXA7	Annexin A7
93	0	0	3		28681		3				P62753	RPS6	40S ribosomal protein S6
94	0	0	3		57887		2				O00629	KPNA4	Importin subunit alpha-3
95	0	0	3		123386		2				O14980	XPO1	Exportin-1
96	0	0	3		14823		2				P62244	RPS15A	40S ribosomal protein S15a
97	0	0	3		45845		1				P62136	PPP1CA	Serine/threonine-protein phosphatase PP1-alpha catalytic subunit
98	0	0	3		13228		1				P83881	RPL36A	60S ribosomal protein L36a
99	0	0	2		25499		2				Q9H8S9	MOB1A	MOB kinase activator 1A
100	0	0	2		53000		2				P63151	PPP2R2A	Serine/threonine-protein phosphatase 2A 55 kDa regulatory subunit B alpha isoform
101	0	0	2		120781		2				P53396	ACLY	ATP-citrate synthase
102	0	0	2		141090		2				Q08211	DHX9	ATP-dependent RNA helicase A
103	0	0	2		107767		2				P22102	GART	Trifunctional purine biosynthetic protein adenosine-3 [Includes: Phosphoribosylamine--glycine ligase
104	0	0	2		33384		2				Q9UBE0	SAE1	SUMO-activating enzyme subunit 1
105	0	0	2		35619		2				Q9H9B4	SFXN1	Sideroflexin-1
106	0	0	2		24747		2				P0CG05	IGLC2	Ig lambda-2 chain C regions
107	0	0	2		20683		2				P22061	PCMT1	Protein-L-isoaspartate(D-aspartate) O-methyltransferase
108	0	0	2		10201		2				P59666	DEFA3	Neutrophil defensin 3
109	0	0	2		25984		2				Q99714	HSD17B10	3-hydroxyacyl-CoA dehydrogenase type-2
110	0	0	2		44468		2				Q16543	CDC37	Hsp90 co-chaperone Cdc37
111	0	0	2		13802		2				P49773	HINT1	Histidine triad nucleotide-binding protein 1
112	0	0	2		33612		2				Q14103	HNRNPD	Heterogeneous nuclear ribonucleoprotein D0
113	0	0	2		22119		2				P30043	BLVRB	Flavin reductase
114	0	0	2		31958		2				P42126	ECI1	Enoyl-CoA delta isomerase 1, mitochondrial
115	0	0	2		73604		2				Q14978	NOLC1	Nucleolar and coiled-body phosphoprotein 1
116	0	0	2		60249		2				P14866	HNRNPL	Heterogeneous nuclear ribonucleoprotein L
117	0	0	2		12527		2				Q969Q0	RPL36AL	60S ribosomal protein L36a-like
118	0	0	2		14495		2				P62899	RPL31	60S ribosomal protein L31
119	0	0	2		50702		2				P41240	CSK	Tyrosine-protein kinase CSK
120	0	0	2		51442		2				O95232	LUC7L3	Luc7-like protein 3
121	0	0	2		27818		2				Q9Y696	CLIC4	Chloride intracellular channel protein 4
122	0	0	2		30214		2				O14979	HNRNPDL	Heterogeneous nuclear ribonucleoprotein D-like
123	0	0	2		110260		2				P78344	EIF4G2	Eukaryotic translation initiation factor 4 gamma 2
124	0	0	2		110497		2				P11586	MTHFD1	C-1-tetrahydrofolate synthase, cytoplasmic
125	0	0	2		35785		2				P11310	ACADM	Medium-chain specific acyl-CoA dehydrogenase, mitochondrial
126	0	0	2		46867		2				P05455	SSB	Lupus La protein
127	0	0	2		47716		2				P23526	AHCY	Adenosylhomocysteinase
128	0	0	2		40459		2				O00154	ACOT7	Cytosolic acyl coenzyme A thioester hydrolase
129	0	0	2		47697		2				P36578	RPL4	60S ribosomal protein L4
130	0	0	2		9461		2				P42677	RPS27	40S ribosomal protein S27
131	0	0	2		63471		1				Q16630	CPSF6	Cleavage and polyadenylation specificity factor subunit 6
132	0	0	2		23897		1				P61106	RAB14	Ras-related protein Rab-14
133	0	0	2		12944		1				Q5JNZ5	RPS26P11	Putative 40S ribosomal protein S26-like 1
134	0	0	2		94020		1				P18858	LIG1	DNA ligase 1
135	0	0	2		23834		1				Q9NWB6	ARGLU1	Arginine and glutamate-rich protein 1
136	0	0	2		22127		1				P62081	RPS7	40S ribosomal protein S7
