# Supplementary material for: Small molecule perturbation of the CAND1-Cullin1-ubiquitin cycle stabilizes p53 and triggers Epstein-Barr virus reactivation
Source: PLoS Pathog. 2017 Jul 17;13(7):e1006517. doi: 10.1371/journal.ppat.1006517 (PMC5531659; doi:10.1371/journal.ppat.1006517)
Supplement: S2 Table — (XLSX) [file ppat.1006517.s005.xlsx]

## Sheet: Sheet1
Supplementary Table 2. Genes significantly affected by C60 (FDR<5%, fold>1.5) as compared to DMSO
								log2 ratio vs DMSO
Illumina probe ID	Target accession	Gene description	Gene symbol	group				DMSO			NaB			C60			Gene		C60	NaB	C60	NaB	C60	NaB
			fdr	b=significantly affected by both C60 and NaB	o=oppositely affected by C60 and NaB	u=uniquely affected by C60		1	2	3	1	2	3	1	2	3			fold	fold	pv	pv	fdr	fdr
ILMN_1653292	NM_004567	6-phosphofructo-2-kinase/fructose-2,6-biphosphatase 4 (PFKFB4), mRNA. (S)	PFKFB4	1	0	0		0.0730308	0.0845617	-0.157592	-1.78363	-1.23761	-1.9632	-2.40539	-3.01047	-2.65214	PFKFB4		-6.45014	-3.1634	0.000152426	0.00201221	0.00368379	0.00196695
ILMN_1673521	NM_032551	KISS1 receptor (KISS1R), mRNA. (S)	KISS1R	1	0	0		-0.0497815	0.0707241	-0.0209425	-3.10117	-2.90686	-3.0997	-2.43503	-2.51188	-2.56965	KISS1R		-5.67855	-8.20163	1.22441e-06	2.11529e-06	0.00209535	5.68251e-05
ILMN_1815840	NM_020070	immunoglobulin lambda-like polypeptide 1 (IGLL1), transcript variant 1, mRNA. (I)	IGLL1	1	0	0		0.0247622	-0.0335333	0.00877112	-4.14907	-4.13828	-4.43804	-2.17288	-2.13594	-2.18117	IGLL1		-4.47947	-18.9194	6.72533e-08	1.8243e-06	0.000635373	5.39939e-05
ILMN_1843198	AK026966	cDNA: FLJ23313 fis, clone HEP11919 (S)	NaN	1	0	0		0.0972589	-0.119127	0.0218685	-2.42184	-1.79856	-2.2609	-1.94254	-2.19591	-1.97106	AK026966		-4.1025	-4.47049	3.74023e-05	0.000394937	0.0024932	0.000673275
ILMN_1658426	NM_025216	wingless-type MMTV integration site family, member 10A (WNT10A), mRNA. (S)	WNT10A	1	0	0		0.022207	0.0524936	-0.0747007	-2.53154	-2.18336	-2.29095	-2.05559	-2.09867	-1.88472	WNT10A		-4.03618	-5.04651	1.1925e-05	2.89393e-05	0.0024932	0.000168954
ILMN_1707464	NM_020998	macrophage stimulating 1 (hepatocyte growth factor-like) (MST1), mRNA. (S)	MST1	0	1	0		0.164976	0.0108933	-0.175869	0.72808	0.652628	0.658984	-2.11552	-1.80083	-2.03765	MST1		-3.95771	1.60203	0.000130576	0.00258064	0.00346624	0.00234994
ILMN_1742929	NM_003865	HESX homeobox 1 (HESX1), mRNA. (S)	HESX1	0	1	0		-0.0164157	0.0724979	-0.0560822	0.573146	0.785577	0.630225	-1.82293	-1.81493	-2.25002	HESX1		-3.89772	1.58335	0.000190159	0.000858059	0.00394299	0.00110823
ILMN_1731085	XM_945185	PREDICTED: hypothetical gene supported by BC040724 (LOC440864), mRNA. (A)	LOC440864	1	0	0		0.0577112	0.183828	-0.241539	-2.01168	-1.81774	-1.98346	-2.10103	-1.66428	-1.79464	LOC440864		-3.6133	-3.83075	0.000509961	0.000157516	0.00551793	0.000395425
ILMN_1881909	BU536065	AGENCOURT_10229596 NIH_MGC_141 cDNA clone IMAGE:6563923 5, mRNA sequence (S)	NaN	1	0	0		0.0927362	0.00479537	-0.0975315	3.92441	4.47551	4.40122	1.67876	1.725	1.8892	BU536065		3.39714	19.2535	3.07406e-05	1.92767e-05	0.0024932	0.000136237
ILMN_1701114	NM_002053	guanylate binding protein 1, interferon-inducible, 67kDa (GBP1), mRNA. (S)	GBP1	1	0	0		0.031502	-0.034986	0.00348397	2.80235	2.60774	2.6948	1.7826	1.68363	1.81768	GBP1		3.39004	6.50535	2.43969e-06	1.40606e-06	0.00209535	4.89437e-05
ILMN_1915958	AA419553	zv03e08.r1 Soares_NhHMPu_S1 cDNA clone IMAGE:752582 5 similar to contains L1.t2 L1 repetitive element ;, mRNA sequence (S)	NaN	0	0	0		-0.0682219	0.0239871	0.0442348	-0.36843	-0.59538	-0.397754	1.81811	1.59141	1.81384	AA419553		3.34294	-1.36969	2.97625e-05	0.00459729	0.0024932	0.00357214
ILMN_1661599	NM_019058	DNA-damage-inducible transcript 4 (DDIT4), mRNA. (S)	DDIT4	0	0	0		0.0112949	0.0436001	-0.054895	-0.290909	-0.421777	-0.402079	-1.64495	-1.84987	-1.70874	DDIT4		-3.32768	-1.29378	1.33252e-05	0.00175018	0.0024932	0.00178424
ILMN_1681269	NM_003845	dual-specificity tyrosine-(Y)-phosphorylation regulated kinase 4 (DYRK4), mRNA. (S)	DYRK4	0	1	0		0.0339681	0.0254543	-0.0594225	-0.809054	-0.701628	-0.667962	1.7572	1.67331	1.74195	DYRK4		3.30386	-1.65429	1.63492e-06	0.000151905	0.00209535	0.000388692
ILMN_1746819	NM_001735	complement component 5 (C5), mRNA. (S)	C5	0	1	0		-0.048564	0.0304743	0.0180897	0.620071	0.500693	0.643288	-1.83535	-1.52611	-1.79256	C5		-3.28981	1.50318	6.68289e-05	0.000311779	0.00286983	0.000584681
ILMN_1733519	NM_005342	high-mobility group box 3 (HMGB3), mRNA. (S)	HMGB3	1	0	0		0.0772782	-0.0779084	0.000630194	-0.772414	-0.859925	-0.694224	-1.73006	-1.65693	-1.67701	HMGB3		-3.2221	-1.71181	4.52982e-06	0.000292277	0.00234464	0.000562471
ILMN_3256674	XM_001715311	PREDICTED: similar to conserved hypothetical protein (LOC100128485), mRNA. (M)	LOC100128485	1	0	0		0.0823025	0.0794653	-0.161768	-1.0674	-0.818081	-1.02626	-1.50107	-1.80941	-1.70896	LOC100128485		-3.18909	-1.95963	0.000161659	0.00096879	0.00373415	0.0011993
ILMN_1773395	NM_002905	retinol dehydrogenase 5 (11-cis/9-cis) (RDH5), mRNA. (S)	RDH5	0	0	1		0.0752194	-0.0976779	0.0224585	0.168775	0.0197168	-0.0527496	1.81421	1.51374	1.65217	RDH5		3.16026	1.03186	7.95296e-05	0.614141	0.00299123	0.176278
ILMN_1678619	NM_015533	dihydroxyacetone kinase 2 homolog (S. cerevisiae) (DAK), mRNA. (S)	DAK	0	0	1		-0.0401578	0.0671935	-0.0270357	-0.0019473	-0.0444416	0.139551	-1.7262	-1.55838	-1.66678	DAK		-3.13933	1.02176	1.01399e-05	0.658183	0.0024932	0.186285
ILMN_1724658	NM_004052	BCL2/adenovirus E1B 19kDa interacting protein 3 (BNIP3), nuclear gene encoding mitochondrial protein, mRNA. (S)	BNIP3	1	0	0		0.0194906	-0.0812652	0.0617746	-0.874397	-0.524737	-1.23525	-1.62492	-1.86128	-1.45807	BNIP3		-3.13419	-1.83799	0.000187741	0.0137798	0.00394299	0.0081787
ILMN_1694432	NM_001312	cysteine-rich protein 2 (CRIP2), mRNA. (S)	CRIP2	0	0	1		0.120025	-0.0201294	-0.0998959	0.253183	-0.0879079	-0.073428	1.72475	1.61109	1.60296	CRIP2		3.13023	1.02145	2.59629e-05	0.823502	0.0024932	0.221327
ILMN_1651964	NM_001023587	ATP-binding cassette, sub-family C (CFTR/MRP), member 5 (ABCC5), transcript variant 2, mRNA. (I)	ABCC5	0	0	0		0.0512341	-0.0401622	-0.0110719	-0.297182	-0.221992	-0.296647	-1.75911	-1.52877	-1.64465	ABCC5		-3.1257	-1.20743	2.14862e-05	0.00177881	0.0024932	0.00180577
ILMN_1670925	NM_144607	cytochrome b5 domain containing 1 (CYB5D1), mRNA. (S)	CYB5D1	0	0	0		0.143545	-0.189523	0.045978	-0.561075	-0.436082	-0.475277	-1.64274	-1.68955	-1.60009	CYB5D1		-3.12558	-1.40524	8.72475e-05	0.00965288	0.00308357	0.0062493
ILMN_1694514	NM_024786	zinc finger, DHHC-type containing 11 (ZDHHC11), mRNA. (I)	ZDHHC11	1	0	0		0.0906961	-0.0406426	-0.0500535	3.06726	3.08815	3.25275	1.71712	1.68765	1.49539	ZDHHC11		3.1024	8.79117	3.94168e-05	1.8726e-06	0.0024932	5.51286e-05
ILMN_2054019	NM_005101	ISG15 ubiquitin-like modifier (ISG15), mRNA. (S)	ISG15	1	0	0		0.07021	0.034697	-0.104907	5.65072	5.65004	5.59341	1.88565	1.55738	1.41148	ISG15		3.06985	49.5698	0.000419348	6.17056e-08	0.00513561	1.62175e-05
ILMN_1673518	NM_001007246	bromodomain and WD repeat domain containing 1 (BRWD1), transcript variant 3, mRNA. (I)	BRWD1	1	0	0		0.0507861	-0.0577088	0.00692268	-0.715924	-0.876648	-0.847374	-1.67793	-1.48555	-1.67914	BRWD1		-3.06143	-1.75725	2.29655e-05	0.000156397	0.0024932	0.000394149
ILMN_1699610	NM_006584	chaperonin containing TCP1, subunit 6B (zeta 2) (CCT6B), mRNA. (S)	CCT6B	0	1	0		-0.110371	-0.00330184	0.113672	1.08789	1.17525	1.15143	-1.78062	-1.40798	-1.65132	CCT6B		-3.05953	2.20105	0.00022092	8.25534e-05	0.00416336	0.000281942
ILMN_2231242	NM_002128	high-mobility group box 1 (HMGB1), mRNA. (S)	HMGB1	1	0	0		0.0129347	0.0168721	-0.0298068	-0.718047	-0.82831	-1.37695	-1.72943	-1.47694	-1.63326	HMGB1		-3.05932	-1.96487	2.7744e-05	0.00884349	0.0024932	0.00584844
ILMN_2083066	NM_001013618	immunoglobulin lambda-like polypeptide 3 (IGLL3), mRNA. (S)	IGLL3	1	0	0		-0.171951	0.0702709	0.10168	-4.23404	-4.2351	-4.12153	-1.6485	-1.59128	-1.57837	IGLL3		-3.04417	-18.3396	5.5683e-05	1.5246e-06	0.00278759	4.93457e-05
ILMN_2148785	NM_002053	guanylate binding protein 1, interferon-inducible, 67kDa (GBP1), mRNA. (S)	GBP1	1	0	0		-0.0165556	0.034985	-0.0184294	2.67022	2.7685	2.65788	1.77784	1.35079	1.67542	GBP1		3.03427	6.49292	0.000248821	2.64699e-07	0.00432498	2.81734e-05
ILMN_1687571	XM_001132754	PREDICTED: similar to kidney-specific protein (KS), transcript variant 1 (LOC728734), mRNA. (I)	LOC728734	0	0	1		0.219462	-0.354329	0.134867	0.12688	0.031925	-0.0487656	1.33525	1.67474	1.78795	LOC728734		3.02999	1.02575	0.00205893	0.85321	0.0100943	0.227128
ILMN_1656713	NM_152855	immunoglobulin lambda-like polypeptide 1 (IGLL1), transcript variant 2, mRNA. (A)	IGLL1	1	0	0		0.0325399	-0.0875255	0.0549856	-2.4129	-2.62987	-2.65004	-1.60624	-1.66536	-1.49307	IGLL1		-3.00679	-5.91456	1.89695e-05	8.20503e-06	0.0024932	9.41969e-05
ILMN_1706873	NM_000995	ribosomal protein L34 (RPL34), transcript variant 1, mRNA. (A)	RPL34	0	0	0		0.106865	-0.00659691	-0.100268	-0.37138	-0.607116	-0.520049	-1.40925	-1.70972	-1.59003	RPL34		-2.96837	-1.41374	0.000120597	0.00541487	0.00336087	0.00404828
ILMN_1747451	NM_018390	phosphatidylinositol-specific phospholipase C, X domain containing 1 (PLCXD1), mRNA. (S)	PLCXD1	1	0	0		0.0206462	0.0292116	-0.0498579	-1.78648	-1.80528	-2.08381	-1.62437	-1.60839	-1.46154	PLCXD1		-2.9583	-3.71113	1.08836e-05	4.47902e-05	0.0024932	0.000209197
ILMN_1670145	NM_004403	deafness, autosomal dominant 5 (DFNA5), transcript variant 1, mRNA. (S)	DFNA5	1	0	0		0.063996	0.0757959	-0.139792	-2.99295	-2.97937	-2.94302	-1.63736	-1.32181	-1.68587	DFNA5		-2.92481	-7.84504	0.000319265	2.00824e-06	0.00472595	5.67168e-05
ILMN_1787885	NM_024815	nudix (nucleoside diphosphate linked moiety X)-type motif 18 (NUDT18), mRNA. (S)	NUDT18	0	0	0		0.237118	-0.12295	-0.114168	-0.258439	-0.323455	-0.389873	-1.62219	-1.43258	-1.53554	NUDT18		-2.88806	-1.25173	0.000303886	0.0599463	0.00467582	0.0261988
ILMN_1742427	NM_152705	polymerase (RNA) I polypeptide D, 16kDa (POLR1D), transcript variant 2, mRNA. (S)	POLR1D	0	0	0		0.02329	-0.0657411	0.0424511	-0.526318	-0.331048	-0.446371	-1.52541	-1.50785	-1.53897	POLR1D		-2.87602	-1.35152	1.57533e-06	0.00271633	0.00209535	0.00242992
ILMN_1814971	NM_014972	transcription factor 25 (basic helix-loop-helix) (TCF25), mRNA. (S)	TCF25	0	0	0		-0.0628696	-0.0470174	0.109887	-0.324568	-0.258966	-0.45888	-1.66058	-1.37947	-1.49897	TCF25		-2.85404	-1.27233	0.000104203	0.0125519	0.00321859	0.00760856
ILMN_1718766	NM_005949	metallothionein 1F (MT1F), mRNA. (S)	MT1F	0	1	0		-0.15645	0.207858	-0.0514077	1.31839	1.04541	1.39337	-1.58831	-1.54403	-1.39784	MT1F		-2.84822	2.38236	0.000249678	0.00116334	0.00432498	0.00135608
ILMN_1663538	NM_206808	citrate lyase beta like (CLYBL), mRNA. (I)	CLYBL	0	0	1		0.00449822	-0.112602	0.108104	-0.180922	0.153245	-0.237387	-1.54617	-1.47213	-1.50307	CLYBL		-2.84242	-1.06316	2.35009e-05	0.555639	0.0024932	0.162755
ILMN_2354478	NM_001037333	cytoplasmic FMR1 interacting protein 2 (CYFIP2), transcript variant 1, mRNA. (A)	CYFIP2	0	0	0		-0.0505146	-0.132493	0.183008	-0.291369	-0.238973	-0.026547	-1.65679	-1.43335	-1.39777	CYFIP2		-2.82054	-1.13731	0.00027515	0.210084	0.00458543	0.0738719
ILMN_2216852	NM_000291	phosphoglycerate kinase 1 (PGK1), mRNA. (S)	PGK1	1	0	0		0.0343869	-0.118832	0.084445	-0.768371	-0.486297	-1.02199	-1.39294	-1.58155	-1.48656	PGK1		-2.80309	-1.69218	5.40468e-05	0.0103254	0.00278132	0.00656941
ILMN_1759743	NM_138570	solute carrier family 38, member 10 (SLC38A10), transcript variant 2, mRNA. (S)	SLC38A10	0	0	0		0.0230196	-0.0587053	0.0356856	0.356951	0.355924	0.562282	-1.50617	-1.44251	-1.50799	SLC38A10		-2.80025	1.34262	2.19836e-06	0.00471587	0.00209535	0.0036357
ILMN_1713037	NM_002626	phosphofructokinase, liver (PFKL), transcript variant 2, mRNA. (A)	PFKL	0	0	1		0.109374	-0.182312	0.0729378	-0.16486	0.122554	-0.117669	-1.46305	-1.42167	-1.55739	PFKL		-2.79084	-1.03765	0.000121898	0.697967	0.00337758	0.194972
ILMN_1696254	NM_144611	cytochrome b5 domain containing 2 (CYB5D2), mRNA. (S)	CYB5D2	0	1	0		0.0428492	-0.101223	0.0583739	0.898785	1.04425	0.860522	-1.534	-1.40319	-1.47926	CYB5D2		-2.77435	1.91125	2.03932e-05	0.00024601	0.0024932	0.000513222
ILMN_2348975	NM_002482	nuclear autoantigenic sperm protein (histone-binding) (NASP), transcript variant 2, mRNA. (A)	NASP	0	0	1		0.163256	-0.0959607	-0.0672955	-0.0764916	-0.0394145	0.0427843	1.46409	1.43545	1.51282	NASP		2.77173	-1.01704	6.57637e-05	0.798399	0.00286983	0.216055
ILMN_3236695	XM_001719129	PREDICTED: hypothetical protein LOC100133747 (LOC100133747), mRNA. (S)	LOC100133747	1	0	0		-0.0629922	0.0774925	-0.0145003	-1.37837	-1.25445	-1.40384	-1.61478	-1.4304	-1.35407	LOC100133747		-2.76335	-2.54128	7.48547e-05	2.64238e-05	0.00296014	0.000160887
ILMN_1727862	NM_152843	Hermansky-Pudlak syndrome 4 (HPS4), transcript variant 4, mRNA. (A)	HPS4	1	0	0		0.00399838	0.0510142	-0.0550126	-1.57278	-1.59218	-1.24225	-1.53239	-1.31246	-1.52275	HPS4		-2.74321	-2.76844	4.85936e-05	0.000236364	0.00262629	0.000501607
ILMN_1749892	NM_022051	egl nine homolog 1 (C. elegans) (EGLN1), mRNA. (S)	EGLN1	1	0	0		-0.143357	0.150147	-0.00679047	-2.04115	-1.8866	-1.95549	-1.39478	-1.49644	-1.46627	EGLN1		-2.73682	-3.89353	8.61991e-05	3.3711e-05	0.00308357	0.000181144
ILMN_1789702	NM_000158	glucan (1,4-alpha-), branching enzyme 1 (glycogen branching enzyme, Andersen disease, glycogen storage disease type IV) (GBE1), mRNA. (S)	GBE1	1	0	0		-0.0247431	0.0240021	0.000741	-1.92545	-2.11928	-2.2131	-1.42485	-1.53955	-1.38646	GBE1		-2.73262	-4.24553	7.20428e-06	1.70261e-05	0.0024802	0.000130377
ILMN_1867188	BX090843	BX090843 Soares_testis_NHT cDNA clone IMAGp998C074110 ; IMAGE:1620414, mRNA sequence (S)	NaN	1	0	0		0.0294926	-0.100225	0.0707322	-1.36395	-1.14989	-1.35925	-1.4629	-1.37448	-1.50477	BX090843		-2.72713	-2.44702	2.29907e-05	0.000122134	0.0024932	0.000345764
ILMN_1656691	NM_012176	F-box protein 4 (FBXO4), transcript variant 1, mRNA. (I)	FBXO4	1	0	0		-0.0593338	-0.00222987	0.0615637	-1.04703	-1.18446	-1.17492	-1.53733	-1.40603	-1.38882	FBXO4		-2.72086	-2.1969	1.59522e-05	3.59606e-05	0.0024932	0.000187763
ILMN_2409220	NM_012484	hyaluronan-mediated motility receptor (RHAMM) (HMMR), transcript variant 1, mRNA. (A)	HMMR	1	0	0		0.165775	-0.130973	-0.0348016	-1.87839	-1.67411	-2.30757	-1.61489	-1.10652	-1.59786	HMMR		-2.71275	-3.87274	0.00156937	0.000691718	0.00887819	0.000959861
ILMN_1842582	CD522953	AGENCOURT_14354957 NIH_MGC_191 cDNA clone IMAGE:30413554 5, mRNA sequence (S)	NaN	0	0	0		-0.0131735	-0.0649331	0.0781066	-0.260649	0.0587171	-0.244072	1.60906	1.35269	1.3458	CD522953		2.70542	-1.10855	0.000117312	0.254744	0.00331826	0.0864874
ILMN_1760950	NM_005847	solute carrier family 23 (nucleobase transporters), member 1 (SLC23A1), transcript variant 1, mRNA. (A)	SLC23A1	0	1	0		-0.0251178	-0.0440227	0.0691405	-0.65673	-0.579298	-0.648759	1.58335	1.31733	1.40644	SLC23A1		2.70514	-1.5457	7.42335e-05	0.000125019	0.00295915	0.000349764
ILMN_1758164	NM_003155	stanniocalcin 1 (STC1), mRNA. (S)	STC1	1	0	0		-0.121485	0.0980612	0.0234243	-1.11932	-1.51138	-1.23079	-1.17125	-1.73159	-1.36605	STC1		-2.68136	-2.44047	0.00128363	0.000642656	0.00811314	0.000913434
ILMN_1677385	NM_138436	chromosome 8 open reading frame 40 (C8orf40), mRNA. (S)	C8orf40	0	0	0		0.00362733	0.0523659	-0.0559932	-0.490464	-0.579735	-0.381573	-1.64927	-1.13066	-1.47473	C8orf40		-2.67255	-1.39854	0.000802621	0.00176959	0.00668671	0.00179807
ILMN_1808919	NM_152841	Hermansky-Pudlak syndrome 4 (HPS4), transcript variant 2, mRNA. (A)	HPS4	1	0	0		0.00176614	0.0954621	-0.0972282	-1.32064	-1.42393	-1.24123	-1.49505	-1.33767	-1.42165	HPS4		-2.67238	-2.51159	3.88606e-05	6.5394e-05	0.0024932	0.000250299
ILMN_2093720	NM_017872	tRNA-histidine guanylyltransferase 1-like (S. cerevisiae) (THG1L), mRNA. (S)	THG1L	0	0	0		0.0519942	0.0106085	-0.0626028	0.255016	0.233969	0.416557	-1.40578	-1.37024	-1.46828	THG1L		-2.66617	1.23272	5.62133e-06	0.0106145	0.00234464	0.00669611
ILMN_1786433	NM_016567	BRCA2 and CDKN1A interacting protein (BCCIP), transcript variant A, mRNA. (I)	BCCIP	0	0	0		-0.162758	0.0798606	0.0828974	-0.368545	-0.237786	-0.391878	1.44936	1.28286	1.48354	BCCIP		2.64864	-1.2594	0.000162729	0.0243942	0.00374057	0.0127541
ILMN_2148913	NM_018004	transmembrane protein 45A (TMEM45A), mRNA. (S)	TMEM45A	0	0	0		-0.159896	0.150592	0.00930405	0.486015	0.509085	0.559849	-1.53428	-1.48595	-1.19028	TMEM45A		-2.64543	1.43228	0.000557462	0.00495436	0.00574636	0.00377328
ILMN_1914857	NM_001042702	deafness, autosomal recessive 59 (DFNB59), mRNA. (S)	DFNB59	0	0	0		-0.182891	0.0431745	0.139717	-0.363387	-0.385228	-0.408124	-1.56569	-1.33609	-1.29944	DFNB59		-2.63976	-1.30638	0.000382255	0.0161701	0.00496063	0.00925978
ILMN_1757440	XM_001130258	PREDICTED: family with sequence similarity 69, member B (FAM69B), mRNA. (A)	FAM69B	1	0	0		0.07051	0.120069	-0.190579	-1.19821	-0.984273	-1.52119	-1.38302	-1.2341	-1.51078	FAM69B		-2.59541	-2.35309	0.000389605	0.00253763	0.00500786	0.00232338
ILMN_1677487	NM_001042410	ankyrin repeat and zinc finger domain containing 1 (ANKZF1), transcript variant 2, mRNA. (S)	ANKZF1	1	0	0		0.0680742	-0.0302788	-0.0377954	-1.48118	-1.49486	-1.45427	-1.48552	-1.34512	-1.29433	ANKZF1		-2.59366	-2.78325	3.24713e-05	2.14117e-06	0.0024932	5.68251e-05
ILMN_1711381	NM_181558	replication factor C (activator 1) 3, 38kDa (RFC3), transcript variant 2, mRNA. (I)	RFC3	0	1	0		0.0309331	-0.0622509	0.0313178	-1.03653	-1.17178	-1.08406	1.36633	1.2411	1.51564	RFC3		2.59252	-2.13977	8.65528e-05	2.62714e-05	0.00308357	0.000160489
ILMN_1701882	XM_930579	PREDICTED: similar to family with sequence similarity 72, member A, transcript variant 1 (LOC653820), mRNA. (I)	LOC653820	1	0	0		-0.210308	0.0603372	0.149971	-1.87007	-1.7638	-2.06196	-1.33829	-1.42401	-1.34392	LOC653820		-2.58245	-3.72854	0.000255359	0.000166684	0.00440236	0.000408926
ILMN_3273229	XM_001717065	PREDICTED: hypothetical protein LOC100129781 (LOC100129781), mRNA. (M)	LOC100129781	0	0	0		0.0574825	-0.0106177	-0.0468647	0.153989	0.280227	0.177825	-1.37932	-1.31708	-1.37316	LOC100129781		-2.56067	1.1519	3.10818e-06	0.0144424	0.0022588	0.00847652
ILMN_1708041	NM_024310	pleckstrin homology domain containing, family F (with FYVE domain) member 1 (PLEKHF1), mRNA. (S)	PLEKHF1	1	0	0		0.108466	0.0816659	-0.190132	-0.966892	-0.844077	-0.770802	-1.21073	-1.31968	-1.53617	PLEKHF1		-2.5589	-1.81578	0.000554339	0.00150253	0.00574449	0.0016149
ILMN_1687785	NM_176866	pyrophosphatase (inorganic) 2 (PPA2), nuclear gene encoding mitochondrial protein, transcript variant 3, mRNA. (A)	PPA2	1	0	0		-0.0574148	-0.0574148	0.11483	-0.980765	-0.519136	-1.07739	-1.39392	-1.20435	-1.46235	PPA2		-2.55538	-1.8139	0.000147977	0.00909409	0.00361791	0.00597419
ILMN_2234956	NM_001003679	leptin receptor (LEPR), transcript variant 2, mRNA. (I)	LEPR	1	0	0		-0.00514076	0.0837104	-0.0785696	-0.995082	-0.826656	-1.00144	-1.45085	-1.34836	-1.2603	LEPR		-2.55473	-1.91994	4.80788e-05	0.000220293	0.00262556	0.000481722
ILMN_1660995	NM_000479	anti-Mullerian hormone (AMH), mRNA. (S)	AMH	0	0	0		-0.0510761	-0.0843163	0.135392	0.262408	0.350015	0.387812	1.33649	1.25654	1.46176	AMH		2.55195	1.25999	0.000118526	0.0127969	0.00332276	0.00772284
ILMN_1698732	NM_016081	palladin, cytoskeletal associated protein (PALLD), transcript variant 2, mRNA. (S)	PALLD	0	0	1		0.0647676	-0.0482835	-0.0164841	-0.0069724	0.176325	0.165704	1.33798	1.44434	1.26432	PALLD		2.54714	1.08049	2.66724e-05	0.177248	0.0024932	0.0642651
ILMN_1781942	NM_012485	hyaluronan-mediated motility receptor (RHAMM) (HMMR), transcript variant 2, mRNA. (A)	HMMR	1	0	0		-0.0541834	-0.117692	0.171875	-2.09285	-1.72991	-2.04371	-1.65809	-1.13546	-1.23614	HMMR		-2.53719	-3.87848	0.00181994	0.000168755	0.0095242	0.000412544
ILMN_1892638	AL049980	mRNA; cDNA DKFZp564C152 (from clone DKFZp564C152) (S)	NaN	1	0	0		-0.0160539	-0.100956	0.11701	-1.14618	-1.073	-1.43352	-1.28383	-1.27522	-1.45969	AL049980		-2.53078	-2.32554	0.000105636	0.000661511	0.00321859	0.000930663
ILMN_1778371	NM_001008661	cysteine conjugate-beta lyase 2 (CCBL2), transcript variant 1, mRNA. (A)	CCBL2	0	0	1		-0.078659	0.129337	-0.0506784	-0.317437	0.0227926	-0.0900266	-1.37576	-1.33413	-1.30572	CCBL2		-2.52895	-1.09295	3.99094e-05	0.343364	0.0024932	0.110424
ILMN_1779965	NM_000476	adenylate kinase 1 (AK1), mRNA. (S)	AK1	0	0	0		0.0308119	0.0388997	-0.0697116	-0.249878	-0.263772	-0.481818	1.33966	1.36322	1.29229	AK1		2.51703	-1.2586	5.19555e-06	0.0160501	0.00234464	0.00920427
ILMN_1676091	XM_928429	PREDICTED: similar to Heterogeneous nuclear ribonucleoprotein A1 (Helix-destabilizing protein) (Single-strand binding protein) (hnRNP core protein A1) (HDP-1) (Topoisomerase-inhibitor suppressed) (LOC388275), mRNA. (A)	LOC388275	1	0	0		0.103621	-0.174117	0.0704959	-1.49435	-1.04242	-1.31021	-1.268	-1.44569	-1.268	LOC388275		-2.50921	-2.43231	0.00023174	0.00124575	0.00421477	0.00141978
ILMN_2261882	NM_001080398	KIAA0368 (KIAA0368), mRNA. (I)	KIAA0368	0	1	0		0.11251	-0.0446972	-0.0678128	-0.704471	-0.575545	-0.809802	1.19296	1.33317	1.44953	KIAA0368		2.50571	-1.62069	0.000142846	0.0013963	0.00357966	0.00152831
ILMN_1653203	NM_016938	EGF-containing fibulin-like extracellular matrix protein 2 (EFEMP2), mRNA. (S)	EFEMP2	0	1	0		-0.121475	0.151562	-0.0300868	0.804214	0.706456	0.786655	-1.33099	-1.42591	-1.21673	EFEMP2		-2.50454	1.70028	0.000191284	0.000867378	0.00394299	0.00111519
ILMN_3237511	NM_001114357	chromosome 4 open reading frame 47 (C4orf47), mRNA. (S)	C4orf47	1	0	0		-0.22045	0.268539	-0.0480888	-1.51083	-1.28524	-1.56695	-1.19278	-1.49729	-1.25695	C4orf47		-2.48918	-2.74031	0.00152051	0.000959161	0.00874536	0.00119268
ILMN_1880406	AK024986	cDNA: FLJ21333 fis, clone COL02535 (S)	NaN	0	0	0		0.106618	-0.100484	-0.00613402	-0.271201	-0.653226	-0.526758	-1.09985	-1.35091	-1.49056	AK024986		-2.4859	-1.39835	0.000524152	0.0191112	0.00557983	0.0105311
ILMN_1812545	NM_007068	DMC1 dosage suppressor of mck1 homolog, meiosis-specific homologous recombination (yeast) (DMC1), mRNA. (S)	DMC1	1	0	0		0.0479619	-0.00605789	-0.041904	-1.12912	-1.10955	-0.962215	-1.41458	-1.21735	-1.30041	DMC1		-2.48076	-2.09502	3.12444e-05	5.42284e-05	0.0024932	0.000228936
ILMN_1712088	NM_206808	citrate lyase beta like (CLYBL), mRNA. (A)	CLYBL	0	0	0		-0.0274126	0.00870589	0.0187067	-0.319066	-0.131228	-0.0728811	-1.33728	-1.25082	-1.34381	CLYBL		-2.48051	-1.12849	2.42493e-06	0.0822731	0.00209535	0.0340756
ILMN_1701613	NM_004585	retinoic acid receptor responder (tazarotene induced) 3 (RARRES3), mRNA. (S)	RARRES3	1	0	0		0.0714112	-0.091584	0.0201728	5.2928	5.71606	5.22917	1.30389	1.25514	1.36019	RARRES3		2.47325	42.5969	2.13117e-05	4.57729e-06	0.0024932	7.4139e-05
ILMN_1732141	NM_002713	protein phosphatase 1, regulatory (inhibitor) subunit 8 (PPP1R8), transcript variant 3, mRNA. (I)	PPP1R8	0	0	1		0.0153793	-0.172185	0.156806	-0.179429	-0.0388141	0.0381132	1.37783	1.22319	1.31225	PPP1R8		2.46985	-1.0425	0.000244044	0.628035	0.00430213	0.179497
ILMN_1764090	NM_203464	adenylate kinase 3-like 1 (AK3L1), nuclear gene encoding mitochondrial protein, transcript variant 7, mRNA. (A)	AK3L1	1	0	0		-0.1019	0.0529457	0.0489541	-1.61672	-1.4068	-1.98905	-1.2113	-1.44648	-1.24897	AK3L1		-2.46613	-3.18403	0.000126756	0.000713129	0.00343552	0.00097923
ILMN_2370692	NM_018089	ankyrin repeat and zinc finger domain containing 1 (ANKZF1), transcript variant 1, mRNA. (A)	ANKZF1	1	0	0		0.0418404	0.144274	-0.186114	-1.59458	-1.45684	-1.3343	-1.44221	-1.2249	-1.23528	ANKZF1		-2.46364	-2.75472	0.000418899	0.000289094	0.00513561	0.000558086
ILMN_1810225	NM_020894	KIAA1530 (KIAA1530), mRNA. (I)	KIAA1530	0	0	0		0.16633	-0.239405	0.073075	0.449411	0.46577	0.606264	-1.298	-1.35791	-1.22366	KIAA1530		-2.45069	1.42124	0.000551497	0.0186147	0.00573816	0.0103253
ILMN_2045419	NM_004331	BCL2/adenovirus E1B 19kDa interacting protein 3-like (BNIP3L), mRNA. (S)	BNIP3L	1	0	0		0.0310934	0.0124188	-0.0435122	-0.359519	-0.867003	-0.934777	-1.23046	-1.19941	-1.44863	BNIP3L		-2.45009	-1.64768	9.25378e-05	0.0169727	0.00309869	0.00961297
ILMN_1815882	NM_031157	heterogeneous nuclear ribonucleoprotein A1 (HNRNPA1), transcript variant 2, mRNA. (I)	HNRNPA1	0	0	0		0.115269	-0.0843435	-0.0309251	-0.324713	-0.495042	-0.101935	-1.43879	-1.3939	-1.04506	HNRNPA1		-2.44966	-1.23733	0.000723696	0.0751034	0.0064198	0.0316027
ILMN_1659058	NM_002714	protein phosphatase 1, regulatory (inhibitor) subunit 10 (PPP1R10), mRNA. (S)	PPP1R10	0	1	0		0.114787	-0.259121	0.144334	0.750063	0.581282	1.05753	-1.31372	-1.29232	-1.25974	PPP1R10		-2.4429	1.73663	0.00059522	0.0139206	0.00589362	0.00824281
ILMN_1678862	NM_173540	fucosyltransferase 11 (alpha (1,3) fucosyltransferase) (FUT11), mRNA. (S)	FUT11	1	0	0		-0.114262	0.105627	0.00863467	-1.71169	-1.53416	-1.63501	-1.09912	-1.39616	-1.3703	FUT11		-2.44278	-3.0886	0.000353206	3.76943e-05	0.00485164	0.000192213
ILMN_1712211	XR_001525	PREDICTED: FLJ10246 (FLJ10246), misc RNA. (A)	FLJ10246	0	0	1		-0.100475	0.503216	-0.402741	0.265394	-0.834114	0.416367	1.24989	1.12958	1.46956	FLJ10246		2.43346	-1.03583	0.0107166	0.92011	0.0238067	0.24062
ILMN_1657064	NM_018341	chromosome 6 open reading frame 70 (C6orf70), mRNA. (S)	C6orf70	0	1	0		-0.0291594	0.0368254	-0.00766597	0.657057	0.666673	0.780611	-1.30659	-1.1583	-1.37968	C6orf70		-2.43096	1.62614	4.65778e-05	9.19848e-05	0.0026038	0.00029877
ILMN_1659990	NM_013332	chromosome 7 open reading frame 68 (C7orf68), transcript variant 1, mRNA. (S)	C7orf68	1	0	0		-0.182671	0.331542	-0.14887	-1.033	-1.19568	-1.14291	-1.1895	-1.14291	-1.49602	C7orf68		-2.42191	-2.1793	0.00307287	0.00288574	0.0121146	0.0025358
ILMN_2377385	NM_001042518	serpin peptidase inhibitor, clade A (alpha-1 antiproteinase, antitrypsin), member 9 (SERPINA9), transcript variant B, mRNA. (A)	SERPINA9	0	0	0		-0.0453892	-0.0234732	0.0688624	-0.547329	-0.558038	-0.524179	1.47642	1.09637	1.25222	SERPINA9		2.41999	-1.45718	0.000385722	0.00011753	0.00499191	0.000338798
ILMN_1659029	NM_001001794	family with sequence similarity 116, member B (FAM116B), mRNA. (S)	FAM116B	0	0	1		0.079269	-0.0398767	-0.0393923	-0.20011	-0.0316854	-0.0786213	-1.36314	-1.12402	-1.32888	FAM116B		-2.41498	-1.07436	0.000113611	0.180952	0.00329581	0.0653596
ILMN_1735979	NM_000709	branched chain keto acid dehydrogenase E1, alpha polypeptide (BCKDHA), mRNA. (S)	BCKDHA	1	0	0		0.0600274	0.0715005	-0.131528	-1.68826	-1.55711	-1.70861	-1.34293	-1.24261	-1.22547	BCKDHA		-2.41218	-3.14122	7.25661e-05	3.44798e-05	0.00291199	0.000183454
ILMN_3245458	NR_002987	small nucleolar RNA, H/ACA box 61 (SNORA61), small nucleolar RNA. (S)	SNORA61	0	0	0		0.128399	-0.0910461	-0.0373533	0.140533	0.245417	0.165657	-1.29135	-1.08715	-1.42852	SNORA61		-2.40996	1.13593	0.000440181	0.0659788	0.00520096	0.0284024
ILMN_1755811	NM_033484	F-box protein 4 (FBXO4), transcript variant 2, mRNA. (A)	FBXO4	1	0	0		-0.0863953	-0.0773899	0.163785	-0.980755	-1.03188	-1.11006	-1.41971	-1.21033	-1.17462	FBXO4		-2.40864	-2.05751	0.000347423	0.00032133	0.00481517	0.000595941
ILMN_3249807	NM_182620	spindle and kinetochore associated complex subunit 2 (SKA2), transcript variant 1, mRNA. (A)	SKA2	0	0	0		-0.0600838	0.0543196	0.00576422	-0.61292	-0.610085	-0.354533	-1.41715	-1.22126	-1.16128	SKA2		-2.40587	-1.43978	0.000113125	0.00460798	0.00329581	0.00357744
ILMN_1688279	NM_024070	poliovirus receptor related immunoglobulin domain containing (PVRIG), mRNA. (S)	PVRIG	1	0	0		0.0391089	-0.126708	0.0875992	-3.57555	-3.14301	-3.56895	-1.31472	-1.2368	-1.23967	PVRIG		-2.40116	-10.7717	5.44638e-05	2.6074e-05	0.00278132	0.000160206
ILMN_1652434	NM_001004346	methylenetetrahydrofolate dehydrogenase (NADP+ dependent) 2-like (MTHFD2L), mRNA. (S)	MTHFD2L	0	0	1		0.0312599	0.0470765	-0.0783364	0.0259667	-0.241234	-0.0502056	-1.22348	-1.11535	-1.44143	MTHFD2L		-2.3951	-1.06326	0.000263064	0.375007	0.00442645	0.118487
ILMN_1782938	NM_018593	solute carrier family 16, member 10 (aromatic amino acid transporter) (SLC16A10), mRNA. (S)	SLC16A10	0	0	0		0.162562	-0.0526495	-0.109913	-0.435514	-0.334845	-0.579973	1.40226	1.20337	1.17341	SLC16A10		2.39443	-1.36615	0.000328454	0.0146224	0.00477957	0.00855765
ILMN_1803647	NM_014367	family with sequence similarity 162, member A (FAM162A), mRNA. (S)	FAM162A	1	0	0		-0.256708	0.10631	0.150398	-0.985173	-0.475351	-1.23435	-1.44494	-1.00723	-1.31182	FAM162A		-2.38611	-1.86386	0.0023602	0.0252915	0.0107886	0.0130932
ILMN_1777325	NM_007315	signal transducer and activator of transcription 1, 91kDa (STAT1), transcript variant alpha, mRNA. (I)	STAT1	1	0	0		0.0223086	-0.0385073	0.0161987	5.25288	5.24742	5.28502	1.42157	1.25021	1.08987	STAT1		2.38482	38.3665	0.000212515	2.04722e-09	0.00413001	5.66532e-06
ILMN_1719870	NM_207418	family with sequence similarity 72, member D (FAM72D), mRNA. (S)	FAM72D	1	0	0		-0.332398	0.1781	0.154298	-1.73856	-1.69079	-1.77923	-1.70588	-0.945507	-1.10552	FAM72D		-2.38221	-3.33154	0.0117484	0.000498081	0.0250887	0.000775225
ILMN_3291472	XR_017503	PREDICTED: misc_RNA (LOC442727), miscRNA. (M)	LOC442727	1	0	0		-0.00455187	0.0292469	-0.024695	-1.23771	-0.880844	-1.17988	-1.38513	-1.26434	-1.09214	LOC442727		-2.37381	-2.14277	0.000134219	0.000597443	0.00346624	0.000872693
ILMN_3240062	XR_037322	PREDICTED: misc_RNA (LOC729369), miscRNA. (S)	LOC729369	1	0	0		-0.00395075	-0.0669114	0.0708621	-4.62325	-4.7118	-4.9555	-1.40281	-1.19482	-1.14298	LOC729369		-2.37326	-27.162	0.000149395	1.52355e-06	0.00363764	4.93457e-05
ILMN_1677906	XM_928075	PREDICTED: similar to prothymosin alpha, transcript variant 1 (LOC643287), mRNA. (A)	LOC643287	1	0	0		-0.12568	0.0534141	0.0722661	-1.16038	-1.02755	-1.1701	-1.42453	-1.21727	-1.09072	LOC643287		-2.36882	-2.17248	0.000427584	0.0001374	0.00515189	0.000368083
ILMN_1903487	AK091251	cDNA FLJ33932 fis, clone CTONG2017798 (S)	NaN	0	0	0		0.0211952	-0.0103193	-0.0108759	0.0648543	0.167811	0.195504	1.3345	1.3401	1.03917	AK091251		2.35859	1.10399	0.0002443	0.0255932	0.00430213	0.013221
ILMN_1702759	NM_021156	thioredoxin-related transmembrane protein 4 (TMX4), mRNA. (S)	TMX4	0	1	0		0.181113	-0.203815	0.0227018	-1.46676	-1.43436	-1.43366	1.28822	1.19212	1.22368	TMX4		2.35328	-2.72249	0.000429808	0.000209861	0.00515544	0.000465684
ILMN_1808765	NM_145011	zinc finger protein 25 (ZNF25), mRNA. (S)	ZNF25	1	0	0		0.016366	0.105314	-0.12168	-1.13827	-1.02903	-1.30678	-1.25851	-0.925589	-1.49511	ZNF25		-2.33983	-2.23152	0.00232122	0.000374949	0.0107076	0.000651353
ILMN_1716552	NM_018212	enabled homolog (Drosophila) (ENAH), transcript variant 2, mRNA. (A)	ENAH	0	0	0		0.0749817	-0.194865	0.119883	-0.256233	-0.328839	-0.563531	-1.29755	-1.09625	-1.27959	ENAH		-2.33669	-1.30393	0.000478414	0.0471859	0.00534355	0.0215833
ILMN_1697448	NM_006472	thioredoxin interacting protein (TXNIP), mRNA. (S)	TXNIP	1	0	0		-0.193316	0.0466297	0.146687	3.22856	3.54251	3.23168	1.04523	1.22114	1.40518	TXNIP		2.33569	10.0858	0.00107444	2.11845e-05	0.00744864	0.000144751
ILMN_1679438	NM_024629	MLF1 interacting protein (MLF1IP), mRNA. (S)	MLF1IP	0	0	1		0.139874	-0.12613	-0.0137441	-0.123166	-0.000161162	0.142034	1.34107	1.14902	1.18005	MLF1IP		2.33493	1.00433	0.000231209	0.957005	0.00421477	0.247868
ILMN_1674661	NM_001280	cold inducible RNA binding protein (CIRBP), mRNA. (S)	CIRBP	0	1	0		-0.0689477	-0.0113608	0.0803086	0.454942	0.756493	0.574553	-1.48715	-1.12264	-1.05916	CIRBP		-2.33429	1.51082	0.000952691	0.00368904	0.007133	0.00303471
ILMN_1683146	NM_002032	ferritin, heavy polypeptide 1 (FTH1), mRNA. (S)	FTH1	1	0	0		-0.120217	-0.0560914	0.176309	2.11392	2.44209	2.09355	1.01241	1.35592	1.29646	FTH1		2.33205	4.64771	0.000927008	0.000105263	0.0070625	0.00032024
ILMN_2128967	NM_022761	chromosome 11 open reading frame 1 (C11orf1), mRNA. (S)	C11orf1	0	0	1		0.132622	-0.203379	0.0707568	-0.171205	0.153203	-0.166292	-1.20058	-1.16464	-1.29682	C11orf1		-2.33057	-1.0435	0.000382184	0.701124	0.00496063	0.195539
ILMN_1690443	XM_944991	PREDICTED: chromosome 14 open reading frame 82 (C14orf82), mRNA. (A)	C14orf82	0	0	0		0.0272982	0.151125	-0.178424	0.639567	0.296741	0.653957	1.13646	1.18164	1.33298	C14orf82		2.32467	1.44402	0.000421325	0.0247728	0.0051427	0.0129019
ILMN_3293681	XM_001129773	PREDICTED: similar to R28379_1 (LOC390940), mRNA. (M)	LOC390940	1	0	0		-0.0604005	0.0681872	-0.00778665	-2.02573	-1.71787	-2.05939	-1.23949	-1.13458	-1.27688	LOC390940		-2.3246	-3.822	2.77324e-05	7.29683e-05	0.0024932	0.000266036
ILMN_1785071	NM_005410	selenoprotein P, plasma, 1 (SEPP1), transcript variant 1, mRNA. (S)	SEPP1	1	0	0		0.201008	-0.160108	-0.0409002	1.90924	2.06938	1.94092	1.16841	1.38705	1.08671	SEPP1		2.31989	3.92633	0.000946917	7.23964e-05	0.00711224	0.000265357
ILMN_1756417	NM_181726	ankyrin repeat domain 37 (ANKRD37), mRNA. (S)	ANKRD37	1	0	0		-0.142846	0.180884	-0.0380381	-1.2826	-1.11686	-1.13443	-1.16827	-1.29173	-1.18066	ANKRD37		-2.31908	-2.26257	0.000298436	0.000414287	0.00467157	0.000693769
ILMN_1745420	NM_001009936	PHD finger protein 19 (PHF19), transcript variant 2, mRNA. (A)	PHF19	1	0	0		-0.0160043	0.0907202	-0.0747159	-1.42724	-0.875338	-1.17438	-1.26625	-1.19658	-1.16139	PHF19		-2.31029	-2.233	3.01105e-05	0.00224841	0.0024932	0.00213341
ILMN_1716815	NM_001024912	carcinoembryonic antigen-related cell adhesion molecule 1 (biliary glycoprotein) (CEACAM1), transcript variant 2, mRNA. (A)	CEACAM1	1	0	0		0.0188689	0.0541638	-0.0730327	2.71895	2.94858	2.71427	1.37024	1.24225	1.00767	CEACAM1		2.30812	6.93519	0.000431539	5.38409e-06	0.00516191	7.79935e-05
ILMN_1802808	XM_939368	PREDICTED: similar to solute carrier family 25, member 37 (LOC654103), mRNA. (S)	LOC654103	0	0	0		0.15612	-0.198127	0.0420075	0.475547	0.273219	0.331582	-1.26298	-1.15675	-1.19464	LOC654103		-2.30503	1.28353	0.000379951	0.0403703	0.00495912	0.0190029
ILMN_1700268	NM_014298	quinolinate phosphoribosyltransferase (QPRT), mRNA. (S)	QPRT	0	0	1		0.00694524	0.00804766	-0.0149929	0.0966056	0.0114489	-0.215981	1.20144	1.26698	1.14457	QPRT		2.30431	-1.02525	4.84316e-06	0.720277	0.00234464	0.199543
ILMN_1718961	NM_004331	BCL2/adenovirus E1B 19kDa interacting protein 3-like (BNIP3L), mRNA. (S)	BNIP3L	0	0	0		0.0116536	0.132305	-0.143958	-0.619273	-0.230974	-0.47909	-0.957505	-1.28678	-1.36628	BNIP3L		-2.30301	-1.35953	0.00126002	0.0331828	0.0080378	0.0162472
ILMN_1653861	NM_001031694	sex comb on midleg homolog 1 (Drosophila) (SCMH1), transcript variant 1, mRNA. (A)	SCMH1	1	0	0		0.124264	-0.117169	-0.00709468	-1.48814	-1.3942	-1.91272	-1.30541	-1.03126	-1.26434	SCMH1		-2.29793	-3.02798	0.000404198	0.000781812	0.00510514	0.00103866
ILMN_1720440	NM_133636	helicase, POLQ-like (HELQ), mRNA. (S)	HELQ	0	1	0		-0.0146925	0.0759028	-0.0612103	0.740164	0.596396	0.842774	-1.19534	-1.13335	-1.26861	HELQ		-2.29596	1.65456	2.8357e-05	0.000897119	0.0024932	0.00114038
ILMN_1698996	NM_194255	solute carrier family 19 (folate transporter), member 1 (SLC19A1), mRNA. (A)	SLC19A1	1	0	0		-0.0946227	0.0374985	0.0571242	-1.41666	-1.33354	-1.60896	-1.12188	-1.29056	-1.17669	SLC19A1		-2.29163	-2.73787	6.43363e-05	0.000104212	0.00286983	0.000319014
ILMN_1767244	NM_001004297	olfactory receptor, family 13, subfamily A, member 1 (OR13A1), mRNA. (S)	OR13A1	0	0	0		0.105974	-0.085197	-0.020777	0.346241	0.520856	0.457775	-1.26184	-1.15139	-1.17489	OR13A1		-2.2911	1.35813	5.27029e-05	0.00434217	0.00276616	0.00343216
ILMN_1668526	XM_495863	PREDICTED: GTPase, very large interferon inducible 1 (GVIN1), mRNA. (A)	GVIN1	0	0	0		-0.159863	0.302248	-0.142385	0.61844	0.567268	0.367802	1.25121	1.21305	1.12281	GVIN1		2.29055	1.43181	0.00155473	0.0377996	0.00884614	0.0180258
ILMN_2070896	NM_001204	bone morphogenetic protein receptor, type II (serine/threonine kinase) (BMPR2), mRNA. (S)	BMPR2	0	1	0		-0.050771	0.0147103	0.0360608	1.57809	1.54276	1.57538	-1.26186	-0.999582	-1.32263	BMPR2		-2.28896	2.95962	0.000309785	6.56187e-07	0.00469018	3.79769e-05
ILMN_1714861	NM_001251	CD68 antigen (CD68), mRNA. (S)	CD68	1	0	0		-0.0884658	0.0874961	0.00096969	2.97714	3.06065	3.0218	1.33903	1.25115	0.992101	CD68		2.28801	8.11091	0.000500045	7.19868e-07	0.00548046	3.79769e-05
ILMN_2216918	NM_013276	sedoheptulokinase (SHPK), mRNA. (S)	SHPK	0	0	0		0.0828318	0.0835866	-0.166418	-0.185631	-0.269153	-0.127526	-1.13009	-1.14617	-1.30331	SHPK		-2.28658	-1.14401	0.000281375	0.104659	0.00458543	0.0416037
ILMN_3227811	XM_001726952	PREDICTED: similar to Heterogeneous nuclear ribonucleoprotein A1 (Helix-destabilizing protein) (Single-strand RNA-binding protein) (hnRNP core protein A1) (HDP) (LOC729423), mRNA. (A)	LOC729423	1	0	0		0.108342	-0.203885	0.0955435	-1.24572	-1.29662	-0.840637	-1.06737	-1.44472	-1.05515	LOC729423		-2.28008	-2.18504	0.00190224	0.00309239	0.00977766	0.00266137
ILMN_1779258	XM_927868	PREDICTED: similar to Phosphoglycerate kinase 1 (LOC644774), mRNA. (S)	LOC644774	1	0	0		-0.0621933	0.0137182	0.0484752	-1.03498	-0.827914	-1.13866	-1.40966	-1.15403	-1.00298	LOC644774		-2.27977	-2.00072	0.000642972	0.000498705	0.00611727	0.00077583
ILMN_1798014	NM_003908	eukaryotic translation initiation factor 2, subunit 2 beta, 38kDa (EIF2S2), mRNA. (S)	EIF2S2	0	1	0		0.112052	-0.16291	0.0508583	-0.690845	-0.737622	-0.688463	1.01932	1.19757	1.34642	EIF2S2		2.278	-1.63087	0.000706954	0.00114311	0.00634878	0.00134106
ILMN_1764188	NM_173550	chromosome 9 open reading frame 93 (C9orf93), mRNA. (S)	C9orf93	1	0	0		0.0459089	-0.128301	0.0823918	-0.828859	-0.896838	-0.604845	-1.30137	-0.997319	-1.26331	C9orf93		-2.27732	-1.71338	0.000507419	0.00209024	0.0055083	0.00202215
ILMN_1673553	NM_178449	parathyroid hormone 2 (PTH2), mRNA. (S)	PTH2	0	0	0		-0.00707886	-0.0142266	0.0213055	0.604124	0.605338	0.530499	-1.18453	-1.23423	-1.14006	PTH2		-2.27564	1.49484	2.21883e-06	2.78619e-05	0.00209535	0.000165457
ILMN_2376553	NM_005847	solute carrier family 23 (nucleobase transporters), member 1 (SLC23A1), transcript variant 1, mRNA. (A)	SLC23A1	0	0	0		0.0881071	-0.152212	0.064105	-0.390297	-0.445753	-0.29926	1.22834	1.08401	1.24601	SLC23A1		2.2754	-1.29993	0.000209141	0.0124189	0.00409818	0.00754081
ILMN_1733305	NM_032025	eukaryotic translation initiation factor 2A, 65kDa (EIF2A), mRNA. (S)	EIF2A	1	0	0		-0.130352	0.0260012	0.104351	-1.39971	-1.21024	-1.20669	-1.10324	-1.33466	-1.11941	EIF2A		-2.27485	-2.41531	0.000308199	0.000172063	0.00468119	0.000415727
ILMN_1797974	NM_016108	androgen-induced 1 (AIG1), mRNA. (S)	AIG1	1	0	0		0.134482	-0.173232	0.0387502	-0.590757	-0.739546	-0.61016	-1.34798	-1.03866	-1.15859	AIG1		-2.26851	-1.56571	0.000764039	0.00319113	0.00655709	0.00272348
ILMN_1796005	NM_003219	telomerase reverse transcriptase (TERT), transcript variant 1, mRNA. (A)	TERT	1	0	0		0.0343313	-0.0183665	-0.0159648	-1.80002	-1.54594	-1.96854	-1.22569	-1.32478	-0.99431	TERT		-2.26827	-3.41408	0.000286915	0.000139534	0.0046093	0.000371463
ILMN_2112811	NM_021029	ribosomal protein L36a (RPL36A), mRNA. (S)	RPL36A	1	0	0		-0.200442	0.0884516	0.11199	-1.67127	-1.31122	-1.74873	-1.3337	-1.12347	-1.08392	RPL36A		-2.26634	-2.98364	0.000742912	0.000719263	0.00648672	0.000984632
ILMN_3271555	XM_001716901	PREDICTED: hypothetical LOC100130458 (LOC100130458), mRNA. (M)	LOC100130458	0	1	0		0.0511844	-0.0241365	-0.0270479	-1.07964	-1.11507	-1.29729	1.33163	1.07211	1.13521	LOC100130458		2.26522	-2.24078	0.000137188	8.62161e-05	0.00350483	0.000287743
ILMN_1695658	NM_005733	kinesin family member 20A (KIF20A), mRNA. (S)	KIF20A	1	0	0		0.00782524	-0.0182131	0.0103878	-2.07253	-2.02968	-2.34523	-1.12474	-1.30944	-1.09209	KIF20A		-2.25859	-4.43565	6.68227e-05	2.68958e-05	0.00286983	0.00016251
ILMN_2393544	NM_001535	protein arginine methyltransferase 2 (PRMT2), transcript variant 2, mRNA. (A)	PRMT2	1	0	0		0.154469	-0.15273	-0.00173925	0.704961	0.611719	0.89758	1.12203	1.09817	1.29069	PRMT2		2.25058	1.66796	0.000402811	0.00379666	0.00510126	0.00309971
ILMN_1749838	NM_198055	myeloid zinc finger 1 (MZF1), transcript variant 2, mRNA. (A)	MZF1	1	0	0		0.0657336	0.0561524	-0.121886	-0.726488	-0.569504	-0.658424	-1.01723	-1.263	-1.22939	MZF1		-2.24992	-1.57077	0.000284255	0.00102108	0.00460492	0.00124369
ILMN_1818617	AL133627	mRNA; cDNA DKFZp434K0722 (from clone DKFZp434K0722) (S)	NaN	1	0	0		0.157799	-0.126077	-0.0317219	0.923364	0.652756	0.797084	1.29999	0.949837	1.23625	AL133627		2.23772	1.73035	0.00103691	0.00229191	0.00736458	0.00216503
ILMN_1773865	NM_005347	heat shock 70kDa protein 5 (glucose-regulated protein, 78kDa) (HSPA5), mRNA. (S)	HSPA5	0	1	0		-0.0470258	0.0903171	-0.0432912	1.47067	1.36416	1.5708	-1.02763	-1.15724	-1.29327	HSPA5		-2.23362	2.76742	0.000200469	3.97668e-05	0.00404684	0.000197572
ILMN_1675038	NM_001535	protein arginine methyltransferase 2 (PRMT2), transcript variant 2, mRNA. (A)	PRMT2	1	0	0		-0.159513	0.0424455	0.117067	0.767248	0.928154	1.06459	1.16346	1.12292	1.18724	PRMT2		2.23129	1.89211	0.000166006	0.00151722	0.00377912	0.00162411
ILMN_1677827	NM_016562	toll-like receptor 7 (TLR7), mRNA. (S)	TLR7	0	1	0		0.126397	-0.0643787	-0.0620182	0.811046	0.921522	0.568637	-1.16214	-1.11696	-1.19067	TLR7		-2.2293	1.70181	6.5093e-05	0.00325689	0.00286983	0.00276181
ILMN_1707434	XM_929667	PREDICTED: similar to solute carrier family 25, member 37 (LOC653778), mRNA. (S)	LOC653778	0	0	0		0.0712247	-0.12218	0.0509551	0.252259	0.46436	0.334686	-1.23309	-1.03384	-1.19656	LOC653778		-2.22607	1.27495	0.000183865	0.015788	0.00391229	0.00909081
ILMN_1760335	NM_199162	ADP-ribosylhydrolase like 1 (ADPRHL1), transcript variant 2, mRNA. (I)	ADPRHL1	0	0	1		0.0780587	-0.089427	0.0113684	-0.0116165	-0.0904971	-0.0813399	-1.13362	-1.09052	-1.23506	ADPRHL1		-2.22387	-1.0433	5.87839e-05	0.326077	0.00284799	0.105849
ILMN_1802174	NM_024426	Wilms tumor 1 (WT1), transcript variant D, mRNA. (A)	WT1	1	0	0		-0.155068	0.0667817	0.0882862	-1.65744	-1.38768	-1.63425	-1.20157	-1.05886	-1.19548	WT1		-2.22217	-2.94811	0.000221029	0.000178103	0.00416336	0.000423609
ILMN_1775170	NM_005952	metallothionein 1X (MT1X), mRNA. (S)	MT1X	0	1	0		-0.148624	0.115495	0.0331292	1.68099	1.94875	1.82942	-1.13201	-1.1949	-1.11812	MT1X		-2.2166	3.53013	0.000147393	7.80185e-05	0.00361791	0.000274657
ILMN_3297996	XR_015658	PREDICTED: misc_RNA (LOC728732), miscRNA. (M)	LOC728732	1	0	0		-0.0496091	-0.15594	0.205549	-1.60137	-1.8816	-1.57371	-1.30882	-1.14471	-0.990279	LOC728732		-2.21597	-3.21664	0.00124826	0.000317395	0.00801148	0.00059187
ILMN_1748034	NM_017566	kelch domain containing 4 (KLHDC4), mRNA. (S)	KLHDC4	1	0	0		0.0528354	0.108331	-0.161167	-0.664048	-0.604929	-1.03553	-1.19123	-0.986121	-1.25786	KLHDC4		-2.21157	-1.70311	0.00058924	0.00823818	0.00585981	0.00554284
ILMN_1660754	XM_931068	PREDICTED: chromosome 13 open reading frame 25 (C13orf25), mRNA. (A)	C13orf25	1	0	0		-0.186963	0.190637	-0.00367463	-1.01312	-0.788915	-1.23785	-1.15574	-0.952445	-1.3228	C13orf25		-2.20941	-2.01852	0.0017045	0.00392241	0.00922288	0.00317314
ILMN_3208330	XR_036994	PREDICTED: misc_RNA (LOC100132797), miscRNA. (A)	LOC100132797	0	0	1		-0.0681357	-0.107766	0.175902	-0.0198348	-0.286912	0.095619	-1.16043	-1.30049	-0.963249	LOC100132797		-2.20593	-1.04999	0.000985024	0.65034	0.007231	0.184594
ILMN_1773567	NM_005560	laminin, alpha 5 (LAMA5), mRNA. (S)	LAMA5	0	0	1		0.0556133	-0.0480198	-0.00759352	-0.0632359	0.100073	-0.0341433	1.14615	1.19956	1.07829	LAMA5		2.20585	1.00062	1.60266e-05	0.988516	0.0024932	0.253686
ILMN_1810053	NM_004731	solute carrier family 16, member 7 (monocarboxylic acid transporter 2) (SLC16A7), mRNA. (S)	SLC16A7	0	0	0		0.109666	-0.110592	0.000926148	-0.499847	-0.541879	-0.482408	1.15519	1.0389	1.22949	SLC16A7		2.20564	-1.42212	0.000172945	0.00153143	0.00382368	0.00163312
ILMN_2085525	NR_003032	small nucleolar RNA, H/ACA box 32 (SNORA32), small nucleolar RNA. (S)	SNORA32	0	0	0		-0.0335676	0.0591487	-0.0255811	-0.303269	-0.734482	-0.615915	-1.15722	-1.00372	-1.2597	SNORA32		-2.20414	-1.46533	0.0001413	0.013961	0.0035656	0.00826056
ILMN_1805111	NM_001007246	bromodomain and WD repeat domain containing 1 (BRWD1), transcript variant 3, mRNA. (A)	BRWD1	1	0	0		0.0617162	-0.016002	-0.0457143	-0.883202	-0.878908	-0.42586	-1.13467	-1.20284	-1.08225	BRWD1		-2.20369	-1.65786	1.76975e-05	0.00928852	0.0024932	0.0060738
ILMN_1789283	NM_178588	protein phosphatase 2, regulatory subunit B', gamma isoform (PPP2R5C), transcript variant 4, mRNA. (A)	PPP2R5C	0	0	0		0.0383164	-0.0207332	-0.0175833	-0.429616	-0.512742	-0.538622	-1.14725	-1.01175	-1.25794	PPP2R5C		-2.20226	-1.40801	0.000102465	0.000203991	0.00321859	0.00045895
ILMN_3243986	NM_001100910	family with sequence similarity 72, member B (FAM72B), mRNA. (S)	FAM72B	1	0	0		-0.212928	0.00615372	0.206774	-1.38048	-1.33232	-1.87164	-1.15576	-1.07533	-1.18323	FAM72B		-2.20092	-2.88416	0.000818197	0.00191743	0.00673335	0.00190185
ILMN_1859127	XM_373666	PREDICTED: hypothetical LOC388214 (LOC388214), mRNA (S)	NaN	0	0	1		0.0275511	0.150561	-0.178112	0.0266235	0.171182	0.156934	-1.17939	-1.03002	-1.20359	XM_373666		-2.20025	1.08541	0.00049623	0.328465	0.00545764	0.106511
ILMN_1697820	NM_032593	histidine triad nucleotide binding protein 2 (HINT2), mRNA. (S)	HINT2	0	0	0		0.0121026	-0.00725009	-0.00485251	0.375013	0.0119504	0.415073	-1.25864	-1.10053	-1.04526	HINT2		-2.19589	1.20359	6.02754e-05	0.105699	0.00285223	0.041921
ILMN_1746948	NM_002477	myosin, light chain 5, regulatory (MYL5), mRNA. (S)	MYL5	0	1	0		0.0505165	-0.0829408	0.0324243	0.723561	0.985848	0.841738	-1.14867	-1.06656	-1.18718	MYL5		-2.19487	1.80298	3.24002e-05	0.000602858	0.0024932	0.000878054
ILMN_1701413	NM_004204	phosphatidylinositol glycan anchor biosynthesis, class Q (PIGQ), transcript variant 2, mRNA. (A)	PIGQ	0	0	0		0.0612575	-0.0349181	-0.0263393	0.563523	0.510043	0.590593	-1.06853	-1.11313	-1.21991	PIGQ		-2.19445	1.46888	3.13485e-05	0.00013884	0.0024932	0.000370067
ILMN_1702866	XR_017960	PREDICTED: hypothetical protein FLJ22639 (FLJ22639), misc RNA. (S)	FLJ22639	0	1	0		-0.0172193	-0.00769626	0.0249155	-0.987689	-0.852787	-0.662615	1.23389	1.01808	1.14681	FLJ22639		2.19303	-1.78307	5.97127e-05	0.000932465	0.00285223	0.00117079
ILMN_1682459	NM_006087	tubulin, beta 4 (TUBB4), mRNA. (S)	TUBB4	1	0	0		-0.0637774	-0.09928	0.163057	1.00582	1.07848	1.45709	1.08684	1.10128	1.20137	TUBB4		2.18833	2.2665	0.000228841	0.00189581	0.00418175	0.00188682
ILMN_1718972	NM_138431	major facilitator superfamily domain containing 3 (MFSD3), mRNA. (S)	MFSD3	1	0	0		-0.00644082	-0.0194205	0.0258613	-0.676696	-0.812048	-0.771133	-1.23387	-1.03877	-1.10907	MFSD3		-2.1844	-1.68564	4.30943e-05	5.83072e-05	0.00252838	0.000235662
ILMN_3298582	XR_015679	PREDICTED: misc_RNA (LOC728873), miscRNA. (M)	LOC728873	1	0	0		-0.0447531	-0.0664413	0.111194	-1.08371	-0.927756	-1.07395	-1.07395	-1.30533	-0.99959	LOC728873		-2.18297	-2.03986	0.000472941	0.000166644	0.00532825	0.000408926
ILMN_3175415	XR_039418	PREDICTED: misc_RNA (LOC100128585), miscRNA. (A)	LOC100128585	0	1	0		-0.053458	-0.0720846	0.125543	-0.577577	-0.694757	-0.663705	1.22306	0.880588	1.27319	LOC100128585		2.18194	-1.56411	0.00124746	0.000861587	0.00801148	0.00111104
ILMN_3238435	NR_002954	small nucleolar RNA, H/ACA box 12 (SNORA12), small nucleolar RNA. (S)	SNORA12	1	0	0		-0.37676	0.100482	0.276279	1.7541	1.94425	1.81008	1.36048	0.92587	1.08961	SNORA12		2.18149	3.57055	0.00841743	0.000829201	0.0206984	0.0010829
ILMN_3251145	NM_005566	lactate dehydrogenase A (LDHA), transcript variant 1, mRNA. (M)	LDHA	0	0	0		0.0752356	0.0537449	-0.128981	-0.36291	0.0626478	-0.410708	-0.841833	-1.29924	-1.2345	LDHA		-2.18131	-1.17853	0.00200221	0.221515	0.00997929	0.0771121
ILMN_2338038	NM_013410	adenylate kinase 3-like 1 (AK3L1), nuclear gene encoding mitochondrial protein, transcript variant 6, mRNA. (A)	AK3L1	1	0	0		-0.0850224	-0.00844406	0.0934664	-1.82037	-1.74082	-2.1033	-1.03844	-1.35644	-0.974387	AK3L1		-2.17813	-3.70164	0.000957012	0.000100214	0.00714048	0.000312292
ILMN_1740010	NM_014982	pecanex homolog (Drosophila) (PCNX), mRNA. (S)	PCNX	0	0	1		0.189653	0.00861428	-0.198267	0.0483884	-0.303063	-0.00685098	-1.12545	-1.03489	-1.20353	PCNX		-2.17541	-1.06229	0.000783337	0.607009	0.00661945	0.174614
ILMN_2264634	NM_182659	ubiquitously transcribed tetratricopeptide repeat gene, Y-linked (UTY), transcript variant 2, mRNA. (I)	UTY	1	0	0		-0.0854916	0.220196	-0.134705	-1.01278	-1.11452	-1.11117	-1.25819	-0.912892	-1.18977	UTY		-2.1739	-2.11329	0.00185973	0.000739957	0.00964838	0.0010023
ILMN_1725889	NM_002025	AF4/FMR2 family, member 2 (AFF2), mRNA. (S)	AFF2	1	0	0		0.0198124	-0.174447	0.154634	-0.68103	-0.880748	-0.738786	-1.04045	-1.18188	-1.13463	AFF2		-2.17195	-1.70156	0.000425671	0.00241667	0.00515189	0.0022478
ILMN_1755749	NM_000291	phosphoglycerate kinase 1 (PGK1), mRNA. (S)	PGK1	1	0	0		-0.0661667	0.0691787	-0.00301194	-0.71664	-0.822657	-0.743704	-0.899642	-1.19058	-1.25101	PGK1		-2.16407	-1.69467	0.000642467	0.00011214	0.00611727	0.000331147
ILMN_1736015	NM_024900	PHD finger protein 17 (PHF17), transcript variant S, mRNA. (I)	PHF17	0	1	0		-0.122847	0.226522	-0.103676	-1.77242	-1.53945	-1.60482	1.0795	1.04304	1.2175	PHF17		2.16347	-3.11428	0.000884369	0.00024871	0.0069394	0.000516212
ILMN_3244348	NR_002959	small nucleolar RNA, H/ACA box 18 (SNORA18), small nucleolar RNA. (S)	SNORA18	1	0	0		0.0920893	-0.00744406	-0.0846452	-1.15204	-0.996648	-1.31627	-1.06877	-1.08091	-1.18976	SNORA18		-2.16317	-2.22682	6.41595e-05	0.000395567	0.00286983	0.000674053
ILMN_1815184	NM_018136	asp (abnormal spindle) homolog, microcephaly associated (Drosophila) (ASPM), mRNA. (S)	ASPM	1	0	0		-0.0341267	-0.0368114	0.0709381	-1.84881	-1.96209	-2.17195	-1.07071	-0.942108	-1.32448	ASPM		-2.1621	-3.98418	0.000701305	3.8947e-05	0.00632719	0.000195136
ILMN_1660864	NM_003961	rhomboid, veinlet-like 1 (Drosophila) (RHBDL1), mRNA. (S)	RHBDL1	0	0	0		0.13283	0.0479979	-0.180828	0.162526	0.320437	0.41922	1.1596	1.10774	1.06932	RHBDL1		2.16178	1.23177	0.000333598	0.0661046	0.00478943	0.0284455
ILMN_3274596	XR_038196	PREDICTED: misc_RNA (LOC286512), miscRNA. (M)	LOC286512	0	0	1		0.0117494	-0.170769	0.15902	-0.191202	0.074416	0.00694186	-1.02073	-1.23635	-1.07667	LOC286512		-2.16032	-1.0257	0.000645986	0.782986	0.0061336	0.212805
ILMN_1678678	NM_001467	solute carrier family 37 (glucose-6-phosphate transporter), member 4 (SLC37A4), mRNA. (S)	SLC37A4	0	0	0		-0.0739372	-0.0467198	0.120657	0.111255	0.247052	0.22343	-1.18805	-1.0016	-1.14151	SLC37A4		-2.15904	1.14386	0.000178039	0.058475	0.00383749	0.0256804
ILMN_3304887	XM_001726948	PREDICTED: similar to Heterogeneous nuclear ribonucleoprotein A1 (Helix-destabilizing protein) (Single-strand RNA-binding protein) (hnRNP core protein A1) (HDP) (LOC729423), mRNA. (M)	LOC729423	1	0	0		-0.00461805	-0.113864	0.118482	-1.21245	-1.36744	-1.46668	-1.12587	-1.28644	-0.909464	LOC729423		-2.15436	-2.54711	0.000987993	0.000173992	0.00723348	0.000417962
ILMN_1784822	NM_033215	protein phosphatase 1, regulatory (inhibitor) subunit 3F (PPP1R3F), mRNA. (S)	PPP1R3F	0	0	0		0.0555577	-0.102517	0.0469597	-0.29529	-0.232344	-0.43114	1.09275	1.04658	1.18089	PPP1R3F		2.15358	-1.24798	6.84959e-05	0.0148469	0.00288889	0.00865607
ILMN_1740772	NM_133172	amyloid beta (A4) precursor protein-binding, family B, member 3 (APBB3), transcript variant 3, mRNA. (A)	APBB3	0	0	0		-0.00901533	-0.00745051	0.0164658	0.526686	0.331045	0.72331	-1.23263	-1.04977	-1.03443	APBB3		-2.1519	1.44094	6.66928e-05	0.00972105	0.00286983	0.00628251
ILMN_1808898	NM_003995	natriuretic peptide receptor B/guanylate cyclase B (atrionatriuretic peptide receptor B) (NPR2), mRNA. (A)	NPR2	0	1	0		0.00646973	-0.0540696	0.0475998	-0.647337	-0.601933	-0.738707	1.04748	1.15319	1.10992	NPR2		2.14881	-1.583	1.31715e-05	0.000185766	0.0024932	0.000434735
ILMN_1780444	NM_004311	ADP-ribosylation factor-like 3 (ARL3), mRNA. (S)	ARL3	0	0	0		0.0830918	-0.0578354	-0.0252564	0.548864	0.443676	0.59806	1.19276	1.11451	1.00026	ARL3		2.14728	1.44413	9.64181e-05	0.00104902	0.00315009	0.00126463
ILMN_1809496	NM_012133	coatomer protein complex, subunit gamma 2 (COPG2), mRNA. (S)	COPG2	0	0	1		-0.255897	-0.107992	0.36389	0.146353	-0.392533	-0.0616593	-1.00847	-1.29273	-1.00101	COPG2		-2.14464	-1.07372	0.00634532	0.695721	0.0177133	0.194483
ILMN_1725984	XM_001132505	PREDICTED: similar to eukaryotic translation initiation factor 3, subunit 8, 110kDa, transcript variant 2 (LOC728689), mRNA. (S)	LOC728689	0	0	0		0.0157684	0.0193106	-0.035079	-0.339788	-0.504823	-0.609812	-1.30008	-0.865161	-1.13472	LOC728689		-2.14353	-1.3994	0.00100619	0.00383479	0.00729434	0.00312166
ILMN_2048982	NM_006977	zinc finger and BTB domain containing 25 (ZBTB25), mRNA. (S)	ZBTB25	1	0	0		0.00429706	-0.030234	0.025937	-0.854424	-0.933398	-1.03383	-1.16559	-0.949027	-1.18192	ZBTB25		-2.14183	-1.91926	0.000138758	6.581e-05	0.00353345	0.000251402
ILMN_1789095	NM_001204	bone morphogenetic protein receptor, type II (serine/threonine kinase) (BMPR2), mRNA. (S)	BMPR2	0	1	0		-0.013821	-0.0327124	0.0465333	1.33281	1.25277	1.26342	-0.997909	-1.14408	-1.15332	BMPR2		-2.14122	2.43344	3.90539e-05	3.17775e-06	0.0024932	6.41888e-05
ILMN_1706610	NM_015899	pleckstrin homology domain containing, family A (phosphoinositide binding specific) member 9 (PLEKHA9), mRNA. (S)	PLEKHA9	0	0	0		-0.186668	0.0786315	0.108036	0.268331	0.32554	0.246915	1.13051	1.16422	0.990852	PLEKHA9		2.13642	1.21442	0.000526733	0.0440789	0.00557983	0.0204015
ILMN_1787461	NM_004350	runt-related transcription factor 3 (RUNX3), transcript variant 2, mRNA. (I)	RUNX3	0	1	0		-0.0808638	0.0970779	-0.0162141	0.6138	0.864128	0.527468	-1.18223	-0.78247	-1.31832	RUNX3		-2.13515	1.58938	0.00293146	0.00416402	0.0118668	0.00332751
ILMN_2366967	NM_000378	Wilms tumor 1 (WT1), transcript variant A, mRNA. (A)	WT1	1	0	0		-0.0690244	0.0673208	0.00170366	-1.499	-1.56487	-1.50095	-1.20169	-1.01484	-1.06643	WT1		-2.13512	-2.8711	8.83122e-05	4.5324e-06	0.00308357	7.4139e-05
ILMN_1663447	NM_031157	heterogeneous nuclear ribonucleoprotein A1 (HNRNPA1), transcript variant 2, mRNA. (A)	HNRNPA1	1	0	0		-0.0110139	0.044391	-0.0333771	-0.893529	-0.826706	-1.07649	-1.16447	-1.1666	-0.951764	HNRNPA1		-2.13506	-1.90824	0.000127778	0.000282997	0.00343925	0.000552873
ILMN_3235185	NM_014014	small nuclear ribonucleoprotein 200kDa (U5) (SNRNP200), mRNA. (S)	SNRNP200	0	0	0		0.00124189	0.100865	-0.102107	0.121442	0.158475	0.155006	1.06529	1.04399	1.17061	SNRNP200		2.13361	1.10571	0.000100748	0.0723423	0.00321859	0.030622
ILMN_1715607	NM_014169	chromatin modifying protein 4A (CHMP4A), mRNA. (S)	CHMP4A	0	1	0		0.0702504	0.136132	-0.206382	0.672747	0.736448	0.453679	-1.05574	-0.955874	-1.26725	CHMP4A		-2.13311	1.5379	0.00142975	0.0101468	0.00852382	0.00647891
ILMN_1679450	XR_015514	PREDICTED: similar to Heterogeneous nuclear ribonucleoprotein A1 (Helix-destabilizing protein) (Single-strand RNA-binding protein) (hnRNP core protein A1) (HDP) (LOC730746), mRNA. (S)	LOC730746	1	0	0		0.112774	-0.251549	0.138775	-1.46675	-1.59007	-1.6169	-1.18585	-1.3486	-0.743406	LOC730746		-2.13261	-2.94427	0.00771847	0.000314744	0.0197427	0.000588711
ILMN_1722913	XM_496488	PREDICTED: similar to Ig kappa chain (LOC440786), mRNA. (A)	LOC440786	0	1	0		-0.0645772	0.119874	-0.0552967	-0.928578	-0.951013	-1.01752	1.28445	0.930867	1.06084	LOC440786		2.13177	-1.95302	0.000793718	0.000124457	0.00665949	0.000348949
ILMN_1819494	BX090408	BX090408 Soares fetal liver spleen 1NFLS cDNA clone IMAGp998E08415 ; IMAGE:211951, mRNA sequence (S)	NaN	0	0	0		-0.106407	0.00446649	0.101941	-0.353426	-0.522044	-0.389186	-1.24415	-1.12173	-0.910035	BX090408		-2.13165	-1.33937	0.000678674	0.00596243	0.00625136	0.00434267
ILMN_2125675	NR_003277	heterogeneous nuclear ribonucleoprotein A1 pseudogene (LOC728643), non-coding RNA. (S)	LOC728643	1	0	0		-0.0467053	0.0403285	0.00637677	-1.47436	-1.90408	-1.51841	-1.14095	-1.03947	-1.08726	LOC728643		-2.1276	-3.10004	9.51884e-06	0.000299321	0.0024932	0.000571014
ILMN_2072391	NR_002560	small nucleolar RNA, C/D box 31 (SNORD31), small nucleolar RNA. (S)	SNORD31	0	0	0		-0.193469	0.104004	0.089465	0.657392	0.47013	0.491381	-1.04192	-1.16004	-1.0613	SNORD31		-2.12543	1.4536	0.000463531	0.00893797	0.00528254	0.0058978
ILMN_1814153	XR_015557	PREDICTED: similar to Interleukin-9 receptor precursor (IL-9R) (CD129 antigen) (LOC729486), mRNA. (A)	LOC729486	0	1	0		-0.00266458	-0.0551553	0.0578199	-1.14237	-1.00744	-1.17279	0.990392	1.13363	1.134	LOC729486		2.12286	-2.15477	4.75319e-05	5.20126e-05	0.00262556	0.00022414
ILMN_1767337	NM_144579	sideroflexin 5 (SFXN5), mRNA. (S)	SFXN5	0	0	0		0.107226	-0.0900268	-0.0171996	-0.667808	-0.121033	-0.230826	1.04812	1.04307	1.1666	SFXN5		2.12274	-1.26566	0.000102637	0.126668	0.00321859	0.0486611
ILMN_1691156	NM_005946	metallothionein 1A (MT1A), mRNA. (S)	MT1A	0	1	0		-0.202856	0.152183	0.0506734	1.92045	2.02901	1.95853	-1.08655	-1.01552	-1.1556	MT1A		-2.12268	3.91586	0.000656785	5.77485e-05	0.00616794	0.000235449
ILMN_1678957	NM_017706	WD repeat domain 55 (WDR55), mRNA. (S)	WDR55	0	0	0		-0.21559	0.0212815	0.194309	-0.463806	-0.325893	-0.216634	-1.11491	-0.98509	-1.15062	WDR55		-2.11923	-1.26177	0.00109981	0.0728371	0.00751572	0.030799
ILMN_2231051	NM_152772	t-complex 11 (mouse)-like 2 (TCP11L2), mRNA. (S)	TCP11L2	1	0	0		-0.217178	0.27897	-0.0617921	-1.39947	-1.36719	-1.24571	-1.08935	-1.02877	-1.12774	TCP11L2		-2.1169	-2.52706	0.00192584	0.000963115	0.00984353	0.00119535
ILMN_1892403	NR_003041	small nucleolar RNA, C/D box 13 (SNORD13), small nucleolar RNA. (S)	SNORD13	1	0	0		-0.0537931	0.0885072	-0.0347142	1.73555	2.17254	1.74563	1.16682	1.12696	0.951344	SNORD13		2.11654	3.69243	0.00017154	0.000235581	0.00382248	0.000501245
ILMN_3309468	NR_026878	hypothetical protein MGC12982 (MGC12982), non-coding RNA. (S)	MGC12982	0	1	0		-0.0451644	-0.0474896	0.092654	-1.27372	-1.28571	-1.13453	1.17117	0.861878	1.20954	MGC12982		2.1153	-2.34782	0.000825356	5.18422e-05	0.00675861	0.000223813
ILMN_1654612	NM_016089	zinc finger protein 589 (ZNF589), mRNA. (S)	ZNF589	0	0	0		-0.0110022	-0.00253531	0.0135375	-0.456538	-0.264817	-0.483214	-1.13708	-1.05951	-1.04292	ZNF589		-2.1138	-1.3209	3.50846e-06	0.00437915	0.00234464	0.00344815
ILMN_2357438	NM_198434	aurora kinase A (AURKA), transcript variant 3, mRNA. (A)	AURKA	1	0	0		-0.122603	0.122369	0.000234279	-1.77494	-1.72037	-1.7505	-1.18878	-0.946655	-1.10334	AURKA		-2.11344	-3.36033	0.000419737	1.74887e-05	0.00513561	0.000131105
ILMN_1741392	NM_000387	solute carrier family 25 (carnitine/acylcarnitine translocase), member 20 (SLC25A20), nuclear gene encoding mitochondrial protein, mRNA. (A)	SLC25A20	1	0	0		0.0887858	-0.131919	0.0431333	1.03079	1.00239	1.10737	1.13281	1.06971	1.0236	SLC25A20		2.10727	2.06601	0.000132755	0.000146584	0.00346624	0.000381066
ILMN_3289650	XR_038697	PREDICTED: misc_RNA (LOC402112), miscRNA. (M)	LOC402112	1	0	0		0.0178425	-0.0482572	0.0304147	-1.14289	-1.11814	-1.23027	-1.23112	-1.20123	-0.792688	LOC402112		-2.10674	-2.24041	0.00169888	9.95502e-06	0.00922171	0.00010364
ILMN_1791726	NM_006086	tubulin, beta 3 (TUBB3), mRNA. (S)	TUBB3	1	0	0		-0.0455066	-0.0339505	0.0794571	-3.0304	-2.84514	-2.92174	-1.05617	-1.10113	-1.06461	TUBB3		-2.10522	-7.63394	1.41416e-05	1.62156e-06	0.0024932	4.98708e-05
ILMN_1721657	NM_012425	Ras suppressor protein 1 (RSU1), transcript variant 1, mRNA. (A)	RSU1	1	0	0		-0.10616	0.0901743	0.0159853	1.40524	1.17574	1.1848	1.08017	1.20011	0.940946	RSU1		2.10489	2.3871	0.000338636	0.000184684	0.00481099	0.000433675
ILMN_1692225	NM_024872	docking protein 3 (DOK3), mRNA. (S)	DOK3	1	0	0		-0.15738	0.168184	-0.0108042	-1.32529	-1.05697	-1.39292	-1.12748	-0.981891	-1.11036	DOK3		-2.10416	-2.3923	0.000511545	0.000830247	0.00551793	0.00108376
ILMN_3238707	NR_002920	small nucleolar RNA, H/ACA box 8 (SNORA8), small nucleolar RNA. (S)	SNORA8	1	0	0		0.0448139	0.138572	-0.183386	-0.773654	-0.654521	-1.12587	-1.07861	-1.01573	-1.12215	SNORA8		-2.10258	-1.80419	0.000436785	0.00756914	0.0051924	0.00519823
ILMN_3187238	XM_001721121	PREDICTED: hypothetical protein LOC100130887 (LOC100130887), mRNA. (A)	LOC100130887	0	0	0		-0.185183	0.0556512	0.129532	0.211836	0.310363	0.145636	1.12938	1.08919	0.996646	LOC100130887		2.10196	1.16684	0.000478577	0.10454	0.00534355	0.0415677
ILMN_1702683	NM_004733	solute carrier family 33 (acetyl-CoA transporter), member 1 (SLC33A1), mRNA. (S)	SLC33A1	1	0	0		-0.138046	0.195967	-0.0579213	-0.654482	-0.624769	-0.674167	-1.08463	-1.01344	-1.11395	SLC33A1		-2.10042	-1.57041	0.000521244	0.00305592	0.00557689	0.00263901
ILMN_2160718	NM_173589	chromosome 11 open reading frame 47 (C11orf47), mRNA. (S)	C11orf47	1	0	0		0.0192365	-0.0627141	0.0434776	-0.631625	-0.887194	-0.666534	-1.16874	-0.886465	-1.15413	C11orf47		-2.09911	-1.65686	0.000387599	0.00107509	0.00499726	0.00128459
ILMN_1782897	NM_203364	cell cycle associated protein 1 (CAPRIN1), transcript variant 2, mRNA. (I)	CAPRIN1	1	0	0		-0.0473747	-0.0315641	0.0789388	-0.926957	-0.784402	-1.01289	-1.19467	-0.877242	-1.13559	CAPRIN1		-2.09822	-1.87655	0.000528902	0.000304614	0.00559355	0.000576386
ILMN_2140700	NM_175918	cysteine-rich PAK1 inhibitor (CRIPAK), mRNA. (S)	CRIPAK	0	0	0		0.165764	-0.0661931	-0.0995708	0.072093	0.594041	0.506295	-1.25491	-0.965391	-0.98154	CRIPAK		-2.09548	1.31113	0.00105307	0.097831	0.00740424	0.0393046
ILMN_1766411	NM_003916	adaptor-related protein complex 1, sigma 2 subunit (AP1S2), mRNA. (S)	AP1S2	1	0	0		0.0556198	0.00740726	-0.0630271	1.44579	1.5377	1.52667	1.15648	1.03963	0.994164	AP1S2		2.08989	2.83508	5.70654e-05	4.79382e-06	0.00280793	7.47383e-05
ILMN_1743579	NM_033661	WD repeat domain 4 (WDR4), transcript variant 2, mRNA. (A)	WDR4	1	0	0		-0.0976064	0.259366	-0.161759	-1.37352	-1.23626	-1.46764	-1.10227	-0.999853	-1.08467	WDR4		-2.0882	-2.56532	0.00140039	0.000765142	0.00846408	0.00102381
ILMN_1695576	NM_145729	mitochondrial ribosomal protein L24 (MRPL24), nuclear gene encoding mitochondrial protein, transcript variant 1, mRNA. (A)	MRPL24	0	0	0		-0.0153292	-0.0897959	0.105125	-0.0903637	-0.0399599	-0.320954	-1.16398	-0.928673	-1.09199	MRPL24		-2.08717	-1.1099	0.000293596	0.219681	0.00466959	0.0766183
ILMN_1734600	NM_130844	WW domain containing oxidoreductase (WWOX), transcript variant 3, mRNA. (I)	WWOX	0	0	1		0.0413861	0.192579	-0.233965	0.018685	-0.159014	-0.0453835	1.02003	0.915722	1.24767	WWOX		2.08658	-1.04384	0.00260329	0.670901	0.0112118	0.189111
ILMN_1697962	NM_145080	non-SMC element 1 homolog (S. cerevisiae) (NSMCE1), mRNA. (S)	NSMCE1	0	0	1		-0.00295999	-0.000954487	0.00391448	0.0674977	0.0996064	-0.127278	-1.04678	-0.942303	-1.19314	NSMCE1		-2.086	1.00924	0.000128861	0.860615	0.00345665	0.228549
ILMN_2371724	NM_001024912	carcinoembryonic antigen-related cell adhesion molecule 1 (biliary glycoprotein) (CEACAM1), transcript variant 2, mRNA. (A)	CEACAM1	1	0	0		-0.117358	0.0802047	0.037153	2.70002	2.69186	2.5804	1.00384	1.08033	1.09285	CEACAM1		2.0835	6.30907	8.88463e-05	3.0978e-06	0.00308357	6.32665e-05
ILMN_2406043	NM_001005753	vacuolar protein sorting 24 homolog (S. cerevisiae) (VPS24), transcript variant 2, mRNA. (A)	VPS24	0	0	0		0.00420891	0.00111177	-0.00532068	-0.196678	-0.558192	-0.523046	-1.12045	-0.96469	-1.08419	VPS24		-2.0798	-1.34348	2.34712e-05	0.0208364	0.0024932	0.011273
ILMN_1790781	NM_144683	dehydrogenase/reductase (SDR family) member 13 (DHRS13), mRNA. (S)	DHRS13	0	0	0		-0.171038	0.0829976	0.0880402	-0.152986	-0.288432	-0.315878	-1.12119	-1.01115	-1.03521	DHRS13		-2.07894	-1.19121	0.000326525	0.0637523	0.0047679	0.0275575
ILMN_1698885	NM_007050	protein tyrosine phosphatase, receptor type, T (PTPRT), transcript variant 2, mRNA. (A)	PTPRT	1	0	0		0.131282	-0.139778	0.00849619	-1.33034	-1.56985	-1.38967	-1.04764	-0.895318	-1.22145	PTPRT		-2.07743	-2.69438	0.00100125	0.000177506	0.00728193	0.000422671
ILMN_1695812	NM_080747	keratin 72 (KRT72), mRNA. (S)	KRT72	0	0	1		-0.0341216	-0.00691337	0.041035	-0.106739	0.195018	0.154777	1.03399	1.15081	0.978403	KRT72		2.07686	1.05776	4.47461e-05	0.45105	0.00257766	0.137604
ILMN_1719906	NM_005327	hydroxyacyl-Coenzyme A dehydrogenase (HADH), nuclear gene encoding mitochondrial protein, mRNA. (S)	HADH	1	0	0		0.0551022	-0.0867431	0.0316408	-1.19178	-1.14543	-1.4568	-1.00084	-0.854513	-1.30725	HADH		-2.07657	-2.40273	0.00168475	0.000287602	0.00919604	0.000556249
ILMN_3247848	NR_024330	non-protein coding RNA 85 (NCRNA00085), non-coding RNA. (S)	NCRNA00085	1	0	0		-0.0820657	0.10095	-0.0188842	0.895246	1.33143	0.953998	1.13606	1.11033	0.91531	NCRNA00085		2.07613	2.08526	0.000278117	0.00195042	0.00458543	0.00192319
ILMN_1705677	NM_207467	chromosome 1 open reading frame 220 (C1orf220), mRNA. (S)	C1orf220	0	1	0		0.124362	-0.125985	0.00162257	-1.37465	-0.894323	-1.11391	1.19756	0.991061	0.965364	C1orf220		2.07244	-2.18499	0.000520556	0.00196739	0.00557589	0.00193441
ILMN_1723709	NM_144654	chromosome 9 open reading frame 116 (C9orf116), transcript variant 2, mRNA. (S)	C9orf116	1	0	0		-0.0164648	-0.00139587	0.0178607	-1.07662	-1.00623	-1.0175	-1.13176	-1.11807	-0.903798	C9orf116		-2.07227	-2.04691	0.000146249	1.73439e-06	0.00361791	5.21697e-05
ILMN_2096372	NM_000689	aldehyde dehydrogenase 1 family, member A1 (ALDH1A1), mRNA. (S)	ALDH1A1	1	0	0		-0.136564	-0.0017183	0.138282	3.44361	3.38406	3.42657	1.20536	0.984592	0.96214	ALDH1A1		2.07153	10.6892	0.000694499	1.91293e-06	0.00630216	5.55779e-05
ILMN_1790807	NM_004628	xeroderma pigmentosum, complementation group C (XPC), mRNA. (S)	XPC	0	0	1		0.00527642	-0.107319	0.102043	0.0970824	0.114597	0.124631	-1.27152	-0.884901	-0.992922	XPC		-2.07021	1.0808	0.001281	0.140101	0.00811314	0.0529469
ILMN_1666280	NM_004375	COX11 homolog, cytochrome c oxidase assembly protein (yeast) (COX11), nuclear gene encoding mitochondrial protein, mRNA. (S)	COX11	0	1	0		-0.0991571	-0.0694877	0.168645	-0.701576	-0.719711	-0.437462	1.09584	1.13021	0.922583	COX11		2.06988	-1.53643	0.000591633	0.00761831	0.00587125	0.00522681
ILMN_1661366	NM_002629	phosphoglycerate mutase 1 (brain) (PGAM1), mRNA. (S)	PGAM1	1	0	0		-0.12005	0.0206497	0.0994004	-0.694621	-0.491299	-0.860975	-0.925819	-1.34306	-0.878944	PGAM1		-2.06949	-1.60469	0.00285339	0.00542639	0.0117053	0.00405318
ILMN_1737585	NM_020442	valyl-tRNA synthetase 2, mitochondrial (putative) (VARS2), nuclear gene encoding mitochondrial protein, mRNA. (S)	VARS2	0	0	0		0.060048	0.0288468	-0.0888948	0.508073	0.280563	0.623665	-1.00397	-1.11788	-1.01952	VARS2		-2.06641	1.38585	5.4192e-05	0.0130579	0.00278132	0.00784994
ILMN_1810628	NM_015225	KIAA0367 (KIAA0367), mRNA. (S)	KIAA0367	1	0	0		-0.194845	0.186753	0.00809249	1.39587	1.55268	1.16945	1.18103	0.968331	0.990464	KIAA0367		2.06567	2.58949	0.00126474	0.000933932	0.00805432	0.00117164
ILMN_1732885	NM_032444	BTB (POZ) domain containing 12 (BTBD12), mRNA. (S)	BTBD12	1	0	0		0.0310468	-0.0193014	-0.0117454	-0.888898	-0.913318	-0.827459	-1.11508	-0.872367	-1.15193	BTBD12		-2.06545	-1.83599	0.000300436	8.13406e-06	0.00467157	9.41969e-05
ILMN_3307782	NM_024963	F-box and leucine-rich repeat protein 18 (FBXL18), mRNA. (S)	FBXL18	1	0	0		0.00672465	-0.066942	0.0602174	2.12419	2.34081	2.34878	1.01484	1.04283	1.07122	FBXL18		2.06045	4.82744	1.32364e-05	1.0248e-05	0.0024932	0.000104455
ILMN_2375557	NM_001031694	sex comb on midleg homolog 1 (Drosophila) (SCMH1), transcript variant 1, mRNA. (A)	SCMH1	1	0	0		-0.0482234	0.0139895	0.0342338	-1.53215	-1.36627	-1.60138	-1.17337	-0.973966	-0.981407	SCMH1		-2.06039	-2.8283	0.000117005	3.50482e-05	0.00331826	0.000185449
ILMN_1793012	NM_018224	hypothetical protein FLJ10803 (FLJ10803), mRNA. (S)	FLJ10803	1	0	0		-0.165315	0.139622	0.0256932	1.56602	1.08586	1.64445	0.867789	1.00816	1.25263	FLJ10803		2.06031	2.69841	0.00189813	0.00186436	0.00977246	0.00186558
ILMN_2186061	NM_004566	6-phosphofructo-2-kinase/fructose-2,6-biphosphatase 3 (PFKFB3), mRNA. (S)	PFKFB3	0	0	0		-0.0482024	0.107598	-0.0593958	-0.472773	-0.360646	-0.699156	-1.00396	-1.08143	-1.04278	PFKFB3		-2.06011	-1.4249	5.76348e-05	0.0107197	0.00282126	0.00675044
ILMN_1808769	NM_032705	chromosome 1 open reading frame 97 (C1orf97), mRNA. (S)	C1orf97	0	1	0		0.0468226	-0.0923474	0.0455248	0.518532	0.935557	0.822143	-1.03269	-1.09144	-1.00209	C1orf97		-2.05918	1.69202	3.97567e-05	0.00463882	0.0024932	0.00359734
ILMN_2384591	NM_016185	hematological and neurological expressed 1 (HN1), transcript variant 1, mRNA. (A)	HN1	1	0	0		-0.167806	0.0223979	0.145409	1.29356	1.03977	1.28125	1.03821	0.863061	1.22438	HN1		2.05892	2.30515	0.00167193	0.000608608	0.00916691	0.000882993
ILMN_2220283	NR_002944	heterogeneous nuclear ribonucleoprotein A1 pseudogene (HNRPA1L-2), non-coding RNA. (S)	HNRPA1L-2	1	0	0		0.00419164	-0.0777805	0.0735889	-1.15676	-1.08256	-1.02523	-1.17459	-1.18348	-0.766776	HNRPA1L-2		-2.05853	-2.12606	0.00195012	4.75009e-05	0.00987337	0.000214788
ILMN_1675671	NM_015259	inducible T-cell co-stimulator ligand (ICOSLG), mRNA. (S)	ICOSLG	0	0	0		0.0563307	-0.00349009	-0.0528406	0.139457	0.218118	0.201969	-0.974721	-1.16917	-0.975537	ICOSLG		-2.05595	1.13801	0.000133416	0.00927504	0.00346624	0.00606786
ILMN_2389273	NM_005087	fragile X mental retardation, autosomal homolog 1 (FXR1), transcript variant 1, mRNA. (A)	FXR1	0	0	0		0.116397	-0.0366492	-0.0797474	0.195548	0.104605	0.273285	-1.12225	-1.04537	-0.951203	FXR1		-2.05567	1.14167	0.000177587	0.0678633	0.00383749	0.0290712
ILMN_1659975	NM_152374	chromosome 1 open reading frame 216 (C1orf216), mRNA. (S)	C1orf216	0	0	0		0.110379	-0.184821	0.0744422	-0.389022	-0.543046	-0.457623	0.949739	0.979704	1.18763	C1orf216		2.05484	-1.37863	0.000958474	0.0108851	0.00714128	0.00683362
ILMN_1699071	NM_020152	chromosome 21 open reading frame 7 (C21orf7), mRNA. (S)	C21orf7	0	0	0		0.229228	-0.276859	0.0476318	-0.29451	0.140437	-0.378275	0.980389	1.21174	0.924456	C21orf7		2.05461	-1.13088	0.00380326	0.462356	0.0135606	0.140334
ILMN_1768202	NM_133475	ankyrin repeat domain 24 (ANKRD24), mRNA. (A)	ANKRD24	0	1	0		0.0168791	0.0553029	-0.072182	1.68954	1.61353	1.81692	-1.11891	-0.968937	-1.01878	ANKRD24		-2.04988	3.26405	5.80437e-05	1.71085e-05	0.00282663	0.000130787
ILMN_2342271	NM_138553	B-cell CLL/lymphoma 11A (zinc finger protein) (BCL11A), transcript variant 5, mRNA. (A)	BCL11A	1	0	0		0.0988032	0.0294425	-0.128246	-1.06935	-1.09517	-1.16421	-1.05334	-1.12073	-0.927673	BCL11A		-2.04757	-2.15782	0.00029788	0.000108656	0.00467157	0.000326124
ILMN_1680675	NM_199177	mitochondrial ribosome recycling factor (MRRF), nuclear gene encoding mitochondrial protein, transcript variant 2, mRNA. (A)	MRRF	0	0	0		0.0976455	-0.0682751	-0.0293704	-0.461969	-0.52527	-0.409218	-1.21058	-0.956542	-0.932891	MRRF		-2.04675	-1.38078	0.000535039	0.00151535	0.00563518	0.00162254
ILMN_1870111	AK123449	cDNA FLJ41455 fis, clone BRSTN2012284 (S)	NaN	0	1	0		0.0165449	-0.056436	0.0398911	-1.37617	-1.22276	-1.30039	1.15858	1.09341	0.846992	AK123449		2.04627	-2.4619	0.000480766	1.63384e-05	0.00534355	0.000128057
ILMN_1804448	NM_170721	musashi homolog 2 (Drosophila) (MSI2), transcript variant 2, mRNA. (I)	MSI2	1	0	0		-0.355877	0.265093	0.090784	-1.93603	-2.0191	-2.00916	-1.17364	-0.877758	-1.04729	MSI2		-2.04613	-3.96713	0.00714161	0.000440988	0.0189476	0.000719515
ILMN_1721349	NM_032121	magnesium transporter 1 (MAGT1), mRNA. (S)	MAGT1	1	0	0		0.179701	0.291383	-0.471084	1.05657	0.560226	1.12432	0.935566	1.04964	1.11297	MAGT1		2.04589	1.88388	0.0132214	0.0370154	0.0268332	0.0177129
ILMN_1731107	NM_025140	coiled-coil domain containing 92 (CCDC92), mRNA. (S)	CCDC92	1	0	0		0.134645	-0.157707	0.0230616	1.63206	1.63943	1.61755	1.0528	1.00792	1.0343	CCDC92		2.04439	3.09444	0.000278903	4.44718e-05	0.00458543	0.000208944
ILMN_3244693	NR_024567	hypothetical LOC100130557 (LOC100130557), non-coding RNA. (S)	LOC100130557	0	1	0		0.113736	0.034943	-0.148679	-1.44008	-1.41121	-1.48684	1.16057	1.04063	0.889107	LOC100130557		2.04217	-2.7246	0.000737281	5.73018e-05	0.00646897	0.000234748
ILMN_1808404	NM_022450	rhomboid 5 homolog 1 (Drosophila) (RHBDF1), mRNA. (S)	RHBDF1	0	0	1		-0.00691659	-0.00547228	0.0123889	-0.0188807	-0.22827	0.0347499	0.930065	1.08353	1.07586	RHBDF1		2.04177	-1.0503	3.36412e-05	0.428699	0.0024932	0.132257
ILMN_1713088	NM_138962	musashi homolog 2 (Drosophila) (MSI2), transcript variant 1, mRNA. (I)	MSI2	1	0	0		0.0458778	-0.0629882	0.0171104	-1.215	-1.14111	-1.24165	-1.10057	-0.985987	-1.00046	MSI2		-2.04062	-2.29621	2.93327e-05	1.11017e-05	0.0024932	0.000108367
ILMN_3292224	XR_038433	PREDICTED: misc_RNA (LOC100131609), miscRNA. (M)	LOC100131609	1	0	0		-0.0968582	-0.115774	0.212633	-1.10808	-1.03654	-0.923375	-1.29903	-1.09772	-0.687509	LOC100131609		-2.03932	-2.03167	0.00794341	0.00101596	0.0200595	0.00123943
ILMN_1749829	NM_014750	discs, large (Drosophila) homolog-associated protein 5 (DLGAP5), mRNA. (S)	DLGAP5	1	0	0		-0.163033	0.0972657	0.065767	-1.53485	-1.65628	-1.43647	-1.08627	-0.98969	-0.997932	DLGAP5		-2.03444	-2.91305	0.000306233	0.00011928	0.00467709	0.000340828
ILMN_1656628	NM_033661	WD repeat domain 4 (WDR4), transcript variant 2, mRNA. (I)	WDR4	1	0	0		0.0835257	-0.0151114	-0.0684142	-1.31268	-0.883506	-1.63768	-0.811998	-0.960963	-1.29871	WDR4		-2.0334	-2.42495	0.00245122	0.00458299	0.0109093	0.00356403
ILMN_1911415	CR596092	full-length cDNA clone CS0DL007YF06 of B cells (Ramos cell line) Cot 25-normalized of (human) (S)	NaN	0	1	0		-0.160254	0.0839856	0.0762681	-2.10118	-1.90953	-1.90085	0.816634	1.0659	1.18668	CR596092		2.03224	-3.9191	0.00163757	4.47326e-05	0.00902617	0.000209104
ILMN_2246894	NM_003792	endothelial differentiation-related factor 1 (EDF1), transcript variant alpha, mRNA. (I)	EDF1	0	1	0		0.112236	-0.14369	0.0314533	0.616601	0.685	0.779257	-0.989334	-1.18366	-0.896162	EDF1		-2.03222	1.61734	0.000838361	0.00146492	0.00679278	0.00158634
ILMN_1658679	NM_198537	YjeF N-terminal domain containing 3 (YJEFN3), nuclear gene encoding mitochondrial protein, mRNA. (S)	YJEFN3	0	0	0		0.0499102	-0.0597283	0.00981809	-0.623807	-0.264541	-0.324486	0.916907	1.03354	1.1155	YJEFN3		2.03071	-1.32343	0.000101053	0.0249891	0.00321859	0.0129852
ILMN_1770922	NM_018004	transmembrane protein 45A (TMEM45A), mRNA. (S)	TMEM45A	0	0	0		0.0477602	-0.0656114	0.0178512	0.139764	0.476514	0.296686	-0.986584	-0.95367	-1.12322	TMEM45A		-2.02955	1.23484	7.96129e-05	0.0418159	0.00299123	0.0195486
ILMN_1674706	NM_006636	methylenetetrahydrofolate dehydrogenase (NADP+ dependent) 2, methenyltetrahydrofolate cyclohydrolase (MTHFD2), nuclear gene encoding mitochondrial protein, transcript variant 1, mRNA. (S)	MTHFD2	1	0	0		-0.0375478	-0.0392478	0.0767956	-1.55582	-1.55145	-1.74897	-1.07429	-1.08337	-0.903279	MTHFD2		-2.02836	-3.07108	0.000129156	2.81369e-05	0.00345665	0.000166475
ILMN_1759954	NM_001099285	prothymosin, alpha (PTMA), transcript variant 1, mRNA. (S)	PTMA	1	0	0		-0.163883	-0.163883	0.327766	-0.732802	-0.549732	-1.08922	-1.16432	-0.940457	-0.954023	PTMA		-2.02736	-1.72978	0.00471152	0.0256132	0.0152752	0.0132276
ILMN_1720833	NM_182626	chromosome 2 open reading frame 48 (C2orf48), mRNA. (S)	C2orf48	0	0	0		-0.0608576	0.239328	-0.17847	-0.586072	-0.490319	-0.451623	1.00646	0.931822	1.11913	C2orf48		2.02671	-1.4234	0.00168591	0.0175632	0.00919604	0.00987262
ILMN_1730931	NM_014961	RUN and FYVE domain containing 3 (RUFY3), transcript variant 2, mRNA. (S)	RUFY3	0	0	1		-0.0520662	-0.00102316	0.0530894	0.0744466	-0.032553	-0.224676	-0.956333	-0.962697	-1.13058	RUFY3		-2.02306	-1.04314	9.54374e-05	0.546601	0.00314161	0.160499
ILMN_2325394	NM_172166	mutS homolog 5 (E. coli) (MSH5), transcript variant 4, mRNA. (A)	MSH5	0	0	0		-0.0793795	0.160466	-0.0810866	-0.500949	-0.428315	-0.230392	-1.31718	-0.977585	-0.75191	MSH5		-2.02168	-1.30727	0.0051408	0.0274356	0.0159269	0.0139501
ILMN_2123119	NM_152778	major facilitator superfamily domain containing 8 (MFSD8), mRNA. (S)	MFSD8	0	0	0		0.124338	-0.000195246	-0.124143	-0.393166	-0.373002	-0.575078	-1.11447	-0.91843	-1.01268	MFSD8		-2.02117	-1.36328	0.000373394	0.00971724	0.00495403	0.00628142
ILMN_2203588	NM_002477	myosin, light chain 5, regulatory (MYL5), mRNA. (S)	MYL5	0	1	0		-0.0736383	0.00627681	0.0673615	1.13037	0.981408	1.02584	-1.01729	-1.08291	-0.941493	MYL5		-2.01936	2.06461	6.18418e-05	6.41497e-05	0.00286983	0.000247452
ILMN_1804316	NM_003673	titin-cap (telethonin) (TCAP), mRNA. (S)	TCAP	0	0	1		0.0456668	-0.105836	0.0601689	-0.0593675	0.0340623	0.0660343	0.973831	0.973394	1.09195	TCAP		2.01818	1.00945	0.000105943	0.844905	0.00321859	0.225438
ILMN_1653856	NM_032873	Cbl-interacting protein Sts-1 (STS-1), mRNA. (S)	STS-1	1	0	0		0.0384443	-0.0707653	0.032321	-1.31852	-1.33603	-1.28639	-1.10894	-0.984654	-0.944985	STS-1		-2.01791	-2.48569	7.59633e-05	4.3078e-06	0.00296833	7.25962e-05
ILMN_1781374	NM_020127	tuftelin 1 (TUFT1), mRNA. (S)	TUFT1	1	0	0		0.0238264	0.00830034	-0.0321268	2.62281	2.64491	3.07739	1.01065	0.947983	1.0772	TUFT1		2.01663	6.87664	1.5785e-05	4.8355e-05	0.0024932	0.000216174
ILMN_1715013	NM_001017922	erythroblast membrane-associated protein (Scianna blood group) (ERMAP), transcript variant 1, mRNA. (A)	ERMAP	0	0	0		-0.0305797	-0.0232507	0.0538303	-0.157723	-0.174879	-0.280918	-1.0671	-0.957572	-1.01016	ERMAP		-2.01616	-1.15229	1.694e-05	0.0121842	0.0024932	0.00743291
ILMN_1761464	NM_001025159	CD74 molecule, major histocompatibility complex, class II invariant chain (CD74), transcript variant 1, mRNA. (I)	CD74	1	0	0		-0.253291	0.0434181	0.209873	2.03106	2.37249	2.8032	1.0469	0.707807	1.27809	CD74		2.01522	5.28627	0.00913676	0.000777024	0.0216461	0.00103453
ILMN_1707084	NM_015983	ubiquitin-conjugating enzyme E2D 4 (putative) (UBE2D4), mRNA. (S)	UBE2D4	0	0	0		0.0786184	-0.0243249	-0.0542935	0.105572	0.213726	0.0829825	0.991924	0.930177	1.10737	UBE2D4		2.01367	1.0974	0.000104545	0.0782658	0.00321859	0.0326997
ILMN_1751161	NM_000094	collagen, type VII, alpha 1 (epidermolysis bullosa, dystrophic, dominant and recessive) (COL7A1), mRNA. (S)	COL7A1	1	0	0		0.0324589	0.0258885	-0.0583474	0.923471	0.942619	0.911776	1.02823	1.0732	0.927127	COL7A1		2.01324	1.89994	4.20021e-05	7.09163e-06	0.00249577	8.90015e-05
ILMN_3238797	NM_001123168	family with sequence similarity 72, member A (FAM72A), mRNA. (S)	FAM72A	1	0	0		-0.173647	0.133155	0.0404923	-1.56652	-1.20271	-1.46357	-1.21255	-0.748087	-1.06695	FAM72A		-2.01279	-2.65909	0.00357928	0.000565754	0.0131321	0.000842413
ILMN_1766195	NM_144693	zinc finger protein 558 (ZNF558), mRNA. (S)	ZNF558	0	0	0		0.0565201	-0.00537649	-0.0511436	0.136215	0.329125	0.179631	-1.06865	-0.893489	-1.05933	ZNF558		-2.00994	1.1607	0.000100575	0.031497	0.00321859	0.0155856
ILMN_1781906	NM_032905	RNA binding motif protein 17 (RBM17), mRNA. (S)	RBM17	0	0	0		0.0435558	-0.0768066	0.0332508	-0.285952	-0.289074	-0.0221226	1.02434	1.06907	0.924588	RBM17		2.00833	-1.14794	6.27093e-05	0.108095	0.00286983	0.0426908
ILMN_3243291	XR_039042	PREDICTED: misc_RNA (LOC100133372), miscRNA. (S)	LOC100133372	1	0	0		-0.191472	-0.0285384	0.220011	-1.09271	-0.99878	-1.0829	-1.09459	-1.10068	-0.819193	LOC100133372		-2.0067	-2.08223	0.00267663	0.00101269	0.0113498	0.00123728
ILMN_3222586	XR_038523	PREDICTED: misc_RNA (LOC728686), miscRNA. (A)	LOC728686	0	1	0		-0.0741671	0.0098303	0.0643368	-0.876996	-0.867758	-0.782383	0.95577	1.00729	1.0501	LOC728686		2.00609	-1.793	3.25067e-05	7.44791e-05	0.0024932	0.000268773
ILMN_1846768	AL833054	mRNA; cDNA DKFZp666J249 (from clone DKFZp666J249) (S)	NaN	0	0	0		-0.0273316	0.0644777	-0.0371462	-0.152429	-0.375284	-0.182568	1.25208	0.727179	1.03278	AL833054		2.00557	-1.17834	0.0029703	0.0370367	0.011926	0.0177185
ILMN_1722329	NM_001232	calsequestrin 2 (cardiac muscle) (CASQ2), mRNA. (S)	CASQ2	0	0	0		-0.0802028	-0.0230089	0.103212	-0.18374	-0.24854	-0.147731	1.13254	1.0195	0.859281	CASQ2		2.00524	-1.14341	0.000473186	0.0350495	0.00532825	0.0169717
ILMN_1796130	XM_927609	PREDICTED: hypothetical protein LOC221710 (LOC221710), mRNA. (A)	LOC221710	0	0	1		0.116201	-0.232714	0.116513	-0.032891	-0.107522	-0.137012	1.03617	0.993592	0.974382	LOC221710		2.00192	-1.0662	0.00104959	0.48532	0.00740424	0.145832
ILMN_2052717	NM_017577	GRAM domain containing 1C (GRAMD1C), mRNA. (S)	GRAMD1C	1	0	0		-0.0365689	0.103797	-0.0672279	1.02052	1.21517	1.07762	0.830233	0.993235	1.17916	GRAMD1C		2.00122	2.15015	0.000919391	0.000145594	0.00703883	0.000380118
ILMN_1667030	NM_001537	heat shock factor binding protein 1 (HSBP1), mRNA. (S)	HSBP1	1	0	0		0.0392086	-0.113798	0.0745897	0.780298	0.631818	0.66081	1.14497	0.930781	0.926409	HSBP1		2.001	1.61437	0.000413115	0.000714565	0.00513561	0.000980626
ILMN_3299905	NM_032814	ring finger protein, transmembrane 2 (RNFT2), transcript variant 2, mRNA. (M)	RNFT2	0	0	0		0.159373	-0.25719	0.0978172	-0.437412	-0.115144	-0.266746	1.03712	0.896619	1.06589	RNFT2		1.99983	-1.2084	0.0020305	0.162509	0.0100296	0.059922
ILMN_1669057	XM_927226	PREDICTED: hypothetical LOC642921 (LOC642921), mRNA. (S)	LOC642921	0	0	0		-0.048809	0.115248	-0.0664389	0.896589	0.0347124	0.609985	1.08859	0.866341	1.04379	LOC642921		1.99941	1.42777	0.000360642	0.119273	0.00487432	0.0462603
ILMN_1689086	NM_148170	cathepsin C (CTSC), transcript variant 2, mRNA. (I)	CTSC	0	0	1		0.131756	-0.0730758	-0.0586803	-0.168395	-0.0470087	-0.0796089	1.03994	1.03896	0.919506	CTSC		1.99927	-1.07054	0.000205062	0.261706	0.00405893	0.0884602
ILMN_1749930	NM_018087	transmembrane protein 48 (TMEM48), mRNA. (S)	TMEM48	1	0	0		-0.0895789	0.0411565	0.0484225	-1.8123	-1.55114	-1.72183	-0.824506	-1.03136	-1.13743	TMEM48		-1.9969	-3.23797	0.000617584	4.42379e-05	0.00600268	0.000208375
ILMN_1690586	XM_939887	PREDICTED: heterogeneous nuclear ribonucleoprotein A1 pseudogene 4 (HNRPA1P4), mRNA. (A)	HNRPA1P4	1	0	0		-0.0692902	-0.0869979	0.156288	-0.980236	-0.975295	-1.02836	-1.04639	-1.14589	-0.800609	HNRPA1P4		-1.99671	-1.99257	0.00150917	0.000242046	0.00869781	0.000508595
ILMN_2051867	NM_024754	pentatricopeptide repeat domain 2 (PTCD2), mRNA. (S)	PTCD2	1	0	0		-0.132873	-0.0337776	0.16665	-0.643501	-0.643164	-0.678057	-1.08477	-0.86972	-1.03572	PTCD2		-1.99548	-1.57451	0.000808489	0.00180582	0.00670969	0.00182483
ILMN_1771957	NM_016219	mannosidase, alpha, class 1B, member 1 (MAN1B1), mRNA. (S)	MAN1B1	0	0	0		-0.0161497	0.0843912	-0.0682415	0.436828	0.103641	0.480756	-1.07061	-0.82872	-1.08939	MAN1B1		-1.99479	1.26611	0.000470106	0.0554601	0.00531299	0.0245935
ILMN_1695386	NM_002876	RAD51 homolog C (S. cerevisiae) (RAD51C), transcript variant 2, mRNA. (A)	RAD51C	0	0	0		-0.0339955	-0.0978364	0.131832	-0.351417	-0.210203	-0.310478	0.927607	1.06657	0.993079	RAD51C		1.99412	-1.22323	0.000231986	0.022332	0.00421477	0.0118903
ILMN_1657884	NM_002512	non-metastatic cells 2, protein (NM23B) expressed in (NME2), transcript variant 1, mRNA. (I)	NME2	1	0	0		0.0138229	0.0437903	-0.0576132	-1.14283	-0.896542	-1.201	-1.01287	-1.00887	-0.964262	NME2		-1.99354	-2.11422	7.98616e-06	0.000385855	0.0024932	0.000661987
ILMN_1677877	NM_198157	ubiquitin-conjugating enzyme E2L 3 (UBE2L3), transcript variant 2, mRNA. (A)	UBE2L3	0	0	0		0.252635	-0.116663	-0.135972	0.213198	0.348509	0.196423	0.954713	1.0241	1.00249	UBE2L3		1.99138	1.19144	0.00148751	0.13517	0.00864731	0.0513676
ILMN_1755974	NM_005165	aldolase C, fructose-bisphosphate (ALDOC), mRNA. (S)	ALDOC	0	0	1		-0.0451366	0.0226511	0.0224855	-0.0398063	0.389345	-0.00510196	-0.868511	-1.2216	-0.889243	ALDOC		-1.99048	1.08283	0.00104255	0.456638	0.00738893	0.138948
ILMN_1812622	NM_024608	nei endonuclease VIII-like 1 (E. coli) (NEIL1), mRNA. (S)	NEIL1	1	0	0		-0.0927695	0.212643	-0.119874	-2.18182	-2.26395	-2.26571	-0.990664	-0.976788	-1.01179	NEIL1		-1.99043	-4.71467	0.00075219	3.46898e-05	0.00651724	0.00018408
ILMN_1670542	NM_001625	adenylate kinase 2 (AK2), transcript variant AK2A, mRNA. (I)	AK2	0	0	0		-0.010205	0.02041	-0.010205	-0.437612	-0.601998	-0.521794	-0.973384	-0.858214	-1.14643	AK2		-1.98987	-1.43442	0.00029868	0.00042887	0.00467157	0.000708339
ILMN_1739154	NM_002338	limbic system-associated membrane protein (LSAMP), mRNA. (S)	LSAMP	0	1	0		-0.0327762	0.0498458	-0.0170696	-0.545255	-0.736507	-0.807718	0.915539	1.12354	0.938737	LSAMP		1.98978	-1.62056	0.000147822	0.00107111	0.00361791	0.00128122
ILMN_1782743	NM_015416	LETM1 domain containing 1 (LETMD1), transcript variant 1, mRNA. (A)	LETMD1	1	0	0		-0.158627	-0.00668118	0.165308	-1.4995	-1.52258	-1.3293	-0.960216	-0.962047	-1.05491	LETMD1		-1.98948	-2.73295	0.000549333	0.000202716	0.00573816	0.000457197
ILMN_2204754	NM_021156	thioredoxin-related transmembrane protein 4 (TMX4), mRNA. (S)	TMX4	0	1	0		-0.189222	0.10064	0.0885817	-1.26585	-1.20145	-1.10164	1.04462	0.950209	0.97695	TMX4		1.987	-2.28097	0.000555363	0.000359558	0.00574449	0.00063649
ILMN_2161556	NM_024738	chromosome 12 open reading frame 49 (C12orf49), mRNA. (S)	C12orf49	0	0	0		0.134073	-0.197211	0.063138	-0.3222	-0.170901	0.017238	1.07536	0.899523	0.995633	C12orf49		1.98642	-1.11622	0.00092905	0.322474	0.00706696	0.104956
ILMN_1682038	NR_003028	small nucleolar RNA, H/ACA box 25 (SNORA25), small nucleolar RNA. (S)	SNORA25	0	0	0		-0.0797049	0.111279	-0.0315744	-0.32397	-0.379397	-0.337449	-1.18576	-0.881492	-0.893722	SNORA25		-1.98205	-1.27186	0.0010056	0.00437067	0.00729434	0.00344294
ILMN_1759097	NM_006818	myeloid/lymphoid or mixed-lineage leukemia (trithorax homolog, Drosophila); translocated to, 11 (MLLT11), mRNA. (S)	MLLT11	0	0	0		-0.0637993	-0.0937092	0.157509	-0.228869	-0.313255	-0.372379	1.06398	0.850988	1.04517	MLLT11		1.98166	-1.23528	0.000700462	0.0271306	0.00632719	0.0138255
ILMN_3243244	NR_003940	small nucleolar RNA, C/D box 80 (SNORD80), small nucleolar RNA. (S)	SNORD80	0	0	0		-0.0922388	0.128605	-0.0363663	-0.0441669	-0.455375	-0.617971	-0.919999	-1.01889	-1.01889	SNORD80		-1.98058	-1.2946	0.000183835	0.11174	0.00391229	0.0438892
ILMN_1666305	NM_005192	cyclin-dependent kinase inhibitor 3 (CDK2-associated dual specificity phosphatase) (CDKN3), mRNA. (S)	CDKN3	1	0	0		-0.0158215	0.043049	-0.0272274	-1.46677	-1.32626	-1.61886	-1.01793	-0.83818	-1.10032	CDKN3		-1.97997	-2.77143	0.000254416	7.26152e-05	0.00439412	0.000265613
ILMN_1754149	NM_001024668	LETM1 domain containing 1 (LETMD1), transcript variant 2, mRNA. (A)	LETMD1	1	0	0		-0.00797681	0.0499882	-0.0420114	-1.39594	-1.28381	-1.26444	-1.25062	-0.910605	-0.793825	LETMD1		-1.97934	-2.48756	0.0021288	1.14731e-05	0.0102884	0.000109953
ILMN_2172969	NM_014178	syntaxin binding protein 6 (amisyn) (STXBP6), mRNA. (S)	STXBP6	0	1	0		-0.0526729	0.0796057	-0.0269329	-1.54979	-1.41771	-1.91807	0.985219	0.990846	0.978891	STXBP6		1.97929	-3.09197	1.71881e-05	0.000465043	0.0024932	0.00074409
ILMN_2154101	NM_145052	uracil phosphoribosyltransferase (FUR1) homolog (S. cerevisiae) (UPRT), mRNA. (S)	UPRT	1	0	0		-0.190141	0.0808449	0.109296	-0.997767	-1.02582	-1.24349	-0.84552	-1.12368	-0.978211	UPRT		-1.97585	-2.1273	0.00140447	0.000899391	0.00846608	0.0011417
ILMN_1719627	NM_024330	solute carrier family 27 (fatty acid transporter), member 3 (SLC27A3), mRNA. (S)	SLC27A3	1	0	0		-0.142266	0.0156973	0.126569	1.50434	1.37897	1.61326	0.986599	0.942964	1.01541	SLC27A3		1.97473	2.82619	0.000263316	0.000131072	0.00442645	0.000357602
ILMN_3197767	XM_928701	PREDICTED: similar to heterogeneous nuclear ribonucleoprotein A1 (LOC645691), mRNA. (A)	LOC645691	1	0	0		-0.205882	0.109782	0.0961009	-1.1935	-1.22007	-0.83825	-0.98021	-1.0952	-0.867334	LOC645691		-1.97372	-2.11982	0.00130808	0.00250689	0.00820876	0.00230631
ILMN_1758626	NM_000202	iduronate 2-sulfatase (Hunter syndrome) (IDS), transcript variant 1, mRNA. (I)	IDS	0	0	0		0.00394401	0.0705751	-0.0745191	0.353474	0.171941	0.39168	-0.825709	-1.00647	-1.1046	IDS		-1.971	1.23602	0.000438252	0.0185316	0.0051924	0.0102904
ILMN_1798875	XR_015130	PREDICTED: similar to Taste receptor type 1 member 3 precursor (Sweet taste receptor T1R3) (LOC727855), mRNA. (S)	LOC727855	1	0	0		-0.0172275	0.0350349	-0.0178075	-2.24929	-2.22208	-2.17422	-0.861543	-1.07184	-0.99971	LOC727855		-1.96932	-4.64344	0.00010799	1.54688e-07	0.00324914	2.51807e-05
ILMN_1774390	XM_498987	PREDICTED: hypothetical protein LOC441054 (LOC441054), mRNA. (S)	LOC441054	1	0	0		0.0534472	-0.0974233	0.0439762	-1.07753	-1.03857	-1.31395	-0.838164	-1.01328	-1.0795	LOC441054		-1.96834	-2.20893	0.000357622	0.000319911	0.00486833	0.000594558
ILMN_1917290	BC040653	cDNA clone IMAGE:4797120 (S)	NaN	0	0	1		0.040655	-0.0822122	0.0415571	-0.0945069	-0.214271	0.0155203	1.1223	0.847796	0.958503	BC040653		1.96727	-1.07011	0.000404798	0.278672	0.00510589	0.0932077
ILMN_1681628	NM_021994	zinc finger protein 277 (ZNF277), mRNA. (S)	ZNF277	0	0	0		0.0457799	-0.0634697	0.0176898	0.351058	0.541075	0.350491	-0.962594	-1.012	-0.950718	ZNF277		-1.96578	1.33257	1.33424e-05	0.00438925	0.0024932	0.00345414
ILMN_1664608	XM_001133189	PREDICTED: inositol polyphosphate-5-phosphatase, 40kDa (INPP5A), mRNA. (A)	INPP5A	0	0	0		-0.0110671	0.0653415	-0.0542744	-0.181115	-0.470614	-0.302872	-1.00032	-0.940898	-0.983326	INPP5A		-1.96543	-1.24677	1.54896e-05	0.0248981	0.0024932	0.0129477
ILMN_1708858	NM_152221	casein kinase 1, epsilon (CSNK1E), transcript variant 1, mRNA. (A)	CSNK1E	0	0	1		-0.134381	0.191474	-0.0570928	-0.222165	-0.155755	0.184099	0.836308	0.855051	1.23292	CSNK1E		1.96531	-1.0458	0.00387202	0.706455	0.0137109	0.19662
ILMN_2404256	NM_007050	protein tyrosine phosphatase, receptor type, T (PTPRT), transcript variant 2, mRNA. (A)	PTPRT	1	0	0		-0.0209202	-0.0384117	0.0593319	-1.25623	-1.51419	-1.11823	-1.11325	-0.837379	-0.973337	PTPRT		-1.96517	-2.45584	0.000332229	0.000414974	0.00478943	0.000693817
ILMN_2320513	NM_133173	amyloid beta (A4) precursor protein-binding, family B, member 3 (APBB3), transcript variant 2, mRNA. (A)	APBB3	0	0	0		0.0973495	-0.114687	0.0173376	0.361414	0.572395	0.479608	-1.12268	-0.813795	-0.985597	APBB3		-1.96431	1.3862	0.000856818	0.00560766	0.00683233	0.00415519
ILMN_1690320	NM_022905	tetratricopeptide repeat domain 23 (TTC23), transcript variant 2, mRNA. (A)	TTC23	0	1	0		0.00561718	-0.0978411	0.092224	0.999735	1.16645	0.989331	-0.902912	-1.0048	-1.01306	TTC23		-1.96372	2.07317	0.000118345	0.000188031	0.00332276	0.000436895
ILMN_1694268	NM_018645	hairy and enhancer of split 6 (Drosophila) (HES6), mRNA. (S)	HES6	0	0	1		0.15239	-0.0448957	-0.107495	-0.216632	0.0998674	-0.204684	1.12158	1.08975	0.705069	HES6		1.96174	-1.0771	0.00330437	0.455603	0.0125828	0.13871
ILMN_1718336	NM_032350	chromosome 7 open reading frame 50 (C7orf50), mRNA. (S)	C7orf50	0	0	0		0.0908913	-0.107223	0.0163313	0.447476	0.303349	0.442824	-1.02265	-0.923923	-0.968918	C7orf50		-1.96133	1.31757	0.00011263	0.00596687	0.00329433	0.00434533
ILMN_1724194	NM_024663	aminopeptidase-like 1 (NPEPL1), mRNA. (S)	NPEPL1	0	1	0		0.0670485	0.0333569	-0.100405	2.11997	2.04715	2.23828	-1.03856	-0.88455	-0.99234	NPEPL1		-1.96131	4.39277	0.000143597	9.35652e-06	0.00358896	0.000101015
ILMN_1859908	BC017440	cDNA clone MGC:13035 IMAGE:3613409, complete cds (S)	NaN	0	0	0		0.0594081	-0.0828438	0.0234357	0.233871	0.349172	0.269779	1.0162	1.06535	0.833039	BC017440		1.96092	1.2178	0.00029871	0.00649829	0.00467157	0.00463834
ILMN_1851169	CB984746	AGENCOURT_13565173 NIH_MGC_184 cDNA clone IMAGE:30326407 5, mRNA sequence (S)	NaN	0	1	0		-0.0146123	0.0323239	-0.0177116	-0.600306	-0.562616	-0.644914	1.12789	0.907656	0.878044	CB984746		1.96047	-1.51846	0.000270139	3.07062e-05	0.00452505	0.000173949
ILMN_1813568	NM_080705	transient receptor potential cation channel, subfamily V, member 1 (TRPV1), transcript variant 4, mRNA. (A)	TRPV1	0	0	0		0.190153	-0.15308	-0.0370731	0.187544	0.296782	0.178557	1.03425	0.933438	0.945263	TRPV1		1.96018	1.16551	0.000780044	0.10955	0.00661945	0.0431791
ILMN_1685122	NM_001852	collagen, type IX, alpha 2 (COL9A2), mRNA. (S)	COL9A2	1	0	0		0.0386647	-0.184709	0.146045	1.72928	2.1429	2.01099	0.875623	0.928034	1.10677	COL9A2		1.95903	3.89347	0.00126962	0.000231087	0.00806851	0.00049458
ILMN_1688580	NM_004345	cathelicidin antimicrobial peptide (CAMP), mRNA. (S)	CAMP	1	0	0		0.0799683	0.00401886	-0.0839872	-2.16035	-2.16446	-2.2367	-1.03833	-0.896615	-0.974838	CAMP		-1.95874	-4.55411	0.000101535	2.13454e-06	0.00321859	5.68251e-05
ILMN_1789186	NM_024928	oligonucleotide/oligosaccharide-binding fold containing 1 (OBFC1), mRNA. (S)	OBFC1	1	0	0		0.0203248	-0.00593796	-0.0143868	-1.02182	-0.956292	-0.606888	-1.0374	-0.900107	-0.970716	OBFC1		-1.95804	-1.81713	1.89592e-05	0.00262731	0.0024932	0.0023764
ILMN_2371079	NM_000869	5-hydroxytryptamine (serotonin) receptor 3A (HTR3A), transcript variant 2, mRNA. (A)	HTR3A	0	1	0		0.204701	-0.16732	-0.037381	-1.31045	-1.36622	-1.51955	0.976062	0.932554	0.99735	HTR3A		1.95702	-2.63671	0.000938863	0.000370661	0.00710019	0.000647154
ILMN_1756352	NM_014017	mitogen-activated protein-binding protein-interacting protein (MAPBPIP), mRNA. (S)	MAPBPIP	0	0	0		-0.0327698	0.00802415	0.0247457	0.541384	0.377056	0.678739	-0.913139	-1.09283	-0.899809	MAPBPIP		-1.95693	1.44633	0.000114843	0.00390333	0.00330785	0.00316257
ILMN_1705085	XR_001290	PREDICTED: chromosome 8 open reading frame 77 (C8orf77), misc RNA. (A)	C8orf77	0	0	1		0.167262	-0.0851866	-0.0820755	-0.0722371	-0.0536466	-0.0858147	1.0081	0.868493	1.02573	C8orf77		1.95537	-1.05013	0.000574747	0.448916	0.00580563	0.137066
ILMN_3230608	XM_001726946	PREDICTED: neuroblastoma breakpoint family, member 8 (NBPF8), mRNA. (I)	NBPF8	1	0	0		-0.143788	0.304363	-0.160575	1.54715	1.47831	1.25502	1.03353	0.987589	0.88055	NBPF8		1.95507	2.68855	0.00367941	0.00125716	0.0133191	0.0014275
ILMN_1787345	NM_016594	FK506 binding protein 11, 19 kDa (FKBP11), mRNA. (S)	FKBP11	1	0	0		0.117472	-0.0751927	-0.0422794	-1.45021	-1.15279	-1.33607	-0.786886	-1.01292	-1.10146	FKBP11		-1.95489	-2.48462	0.000954398	0.000236053	0.00713342	0.000501245
ILMN_1810267	NM_144666	dynein heavy chain domain 1 (DNHD1), mRNA. (S)	DNHD1	0	0	0		0.14783	-0.00433786	-0.143492	0.260796	0.495057	0.440793	0.932002	0.899621	1.06839	DNHD1		1.95433	1.31849	0.000610275	0.0222032	0.0059623	0.0118365
ILMN_1800341	NM_144668	WD repeat domain 66 (WDR66), mRNA. (S)	WDR66	1	0	0		0.145838	-0.0167592	-0.129079	-0.942998	-0.844434	-0.917354	-0.894568	-0.76792	-1.23363	WDR66		-1.95257	-1.86813	0.00383007	0.000449	0.0136032	0.000728115
ILMN_1708934	NM_001124	adrenomedullin (ADM), mRNA. (S)	ADM	0	0	1		-0.162579	0.0942476	0.068331	-0.110949	0.133888	-0.0263353	-1.06723	-1.06408	-0.759311	ADM		-1.95009	-1.00078	0.00180618	0.992191	0.00948514	0.254362
ILMN_1778111	XM_499022	PREDICTED: hypothetical LOC441124 (LOC441124), mRNA. (S)	LOC441124	0	0	0		-0.141856	0.415313	-0.273457	0.732777	0.0235653	0.519578	1.08837	0.811599	0.982557	LOC441124		1.94645	1.34286	0.0131377	0.22647	0.026738	0.0785504
ILMN_1758750	NR_003501	glutamyl-tRNA synthetase 2, mitochondrial (putative) (EARS2), transcript variant 2, non-coding RNA. (S)	EARS2	1	0	0		-0.0644116	0.101467	-0.0370555	0.693903	0.777969	0.485998	1.10502	0.853206	0.92408	EARS2		1.94635	1.57202	0.00045274	0.00293551	0.00522893	0.00256627
ILMN_1655796	XM_001127871	PREDICTED: membrane-associated ring finger (C3HC4) 3 (MARCH3), mRNA. (A)	2012-03-03	1	0	0		0.0134283	-0.0785724	0.0651441	0.962791	0.674163	0.626579	1.03254	0.965818	0.882011	40971		1.94547	1.68706	9.2258e-05	0.00262705	0.00309869	0.0023764
ILMN_1761147	NM_016655	GA binding protein transcription factor, beta subunit 2 (GABPB2), transcript variant gamma-2, mRNA. (A)	GABPB2	0	0	0		-0.147816	0.22521	-0.0773941	0.275394	0.2095	0.200048	1.09011	0.884448	0.904664	GABPB2		1.94496	1.17147	0.00189112	0.122415	0.00975237	0.0472704
ILMN_2297824	NM_182688	ubiquitin-conjugating enzyme E2G 2 (UBC7 homolog, yeast) (UBE2G2), transcript variant 2, mRNA. (I)	UBE2G2	0	0	0		-0.0282338	0.0444313	-0.0161976	-0.517296	-0.35505	-0.343036	0.969865	0.771032	1.13445	UBE2G2		1.94322	-1.32421	0.000873117	0.00259099	0.00689244	0.00235665
ILMN_1796074	NM_001012716	chromosome 18 open reading frame 56 (C18orf56), mRNA. (S)	C18orf56	0	0	0		-0.0547137	0.0643164	-0.00960268	-0.450652	-0.115525	-0.631622	-0.935355	-0.913089	-1.02623	C18orf56		-1.94292	-1.31884	4.03295e-05	0.0617153	0.0024932	0.0268279
ILMN_3251737	NM_001402	eukaryotic translation elongation factor 1 alpha 1 (EEF1A1), mRNA. (S)	EEF1A1	0	0	0		0.0484621	-0.06575	0.0172879	-0.279472	-0.0415292	-0.27551	-0.998606	-0.872343	-1.00307	EEF1A1		-1.94263	-1.14777	6.26537e-05	0.0811935	0.00286983	0.033689
ILMN_1749875	XM_001128260	PREDICTED: similar to hCG38149 (LOC728715), mRNA. (A)	LOC728715	0	0	0		0.0547514	-0.0911144	0.0363629	-0.546569	-0.315712	-0.535849	0.980732	0.93384	0.958658	LOC728715		1.94227	-1.38132	3.66887e-05	0.00613083	0.0024932	0.00443439
ILMN_1772780	NM_152772	t-complex 11 (mouse)-like 2 (TCP11L2), mRNA. (S)	TCP11L2	1	0	0		-0.0377584	0.229032	-0.191274	-0.688068	-0.79472	-0.813413	-1.08295	-0.992143	-0.794677	TCP11L2		-1.94072	-1.69984	0.00305548	0.00402738	0.0120898	0.00324362
ILMN_2142979	NM_021190	polypyrimidine tract binding protein 2 (PTBP2), mRNA. (S)	PTBP2	1	0	0		-0.0198573	0.137721	-0.117864	-0.87377	-1.0251	-1.03312	-0.908104	-0.820884	-1.13908	PTBP2		-1.93996	-1.96882	0.00137241	0.000420835	0.00837581	0.000700292
ILMN_1651405	NM_023924	bromodomain containing 9 (BRD9), transcript variant 1, mRNA. (A)	BRD9	0	0	1		0.0809263	-0.10096	0.0200333	-0.00730748	0.0266112	-0.184842	-0.976732	-0.968337	-0.921976	BRD9		-1.9395	-1.03899	6.9632e-05	0.549803	0.00291199	0.161294
ILMN_1806713	NM_144680	zinc finger protein 18 (ZNF18), mRNA. (S)	ZNF18	0	0	0		-0.126076	0.14683	-0.0207547	-0.27366	-0.122202	-0.10401	-1.07408	-0.794103	-0.998851	ZNF18		-1.93949	-1.12243	0.00115974	0.157459	0.00771167	0.0583204
ILMN_2258543	NM_012231	PR domain containing 2, with ZNF domain (PRDM2), transcript variant 1, mRNA. (I)	PRDM2	0	0	0		0.070513	0.143153	-0.213666	-0.551978	-0.577929	-0.575639	-1.16438	-0.915925	-0.785332	PRDM2		-1.93886	-1.483	0.0035697	0.00648579	0.0131275	0.00463241
ILMN_2122420	NM_000191	3-hydroxymethyl-3-methylglutaryl-Coenzyme A lyase (HMGCL), nuclear gene encoding mitochondrial protein, transcript variant 1, mRNA. (S)	HMGCL	0	0	1		0.0216465	0.113196	-0.134843	0.113513	0.0142174	0.0183003	-1.08731	-0.738297	-1.03974	HMGCL		-1.93873	1.03432	0.00188612	0.57275	0.00975237	0.166832
ILMN_1727051	NM_018332	DEAD (Asp-Glu-Ala-As) box polypeptide 19A (DDX19A), mRNA. (S)	DDX19A	0	0	0		-0.015929	0.011666	0.00426299	0.110097	0.273222	0.256317	0.966695	0.833719	1.06394	DDX19A		1.93829	1.15927	0.000142776	0.0152757	0.00357966	0.00885013
ILMN_1815158	NM_004489	G protein pathway suppressor 2 (GPS2), mRNA. (S)	GPS2	1	0	0		-0.0509285	-0.0393573	0.0902858	0.973001	0.92991	1.40273	0.946825	0.780798	1.13635	GPS2		1.93812	2.14634	0.00104818	0.00220094	0.00740424	0.00210061
ILMN_1812787	XM_496034	PREDICTED: similar to hect domain and RLD 2, transcript variant 1 (LOC653717), mRNA. (A)	LOC653717	0	0	0		0.0556699	2.84179e-05	-0.0556983	-0.477882	-0.716633	-0.387987	0.933423	0.737471	1.19215	LOC653717		1.9377	-1.44143	0.00214448	0.00692668	0.0103104	0.00487373
ILMN_1804663	NM_007112	thrombospondin 3 (THBS3), mRNA. (S)	THBS3	0	0	0		-0.0643707	0.121924	-0.0575538	0.283088	0.350183	0.384335	-1.01905	-0.847971	-0.995606	THBS3		-1.93752	1.26506	0.000299488	0.00749714	0.00467157	0.00516673
ILMN_3187848	XM_001133597	PREDICTED: hypothetical protein LOC729220 (FLJ45513), mRNA. (A)	FLJ45513	0	0	0		0.0234356	0.0702563	-0.0936919	0.269783	0.306666	0.345521	0.952091	0.962966	0.947057	FLJ45513		1.93729	1.23741	4.09687e-05	0.00453168	0.00249577	0.00353508
ILMN_1696028	NM_018638	ethanolamine kinase 1 (ETNK1), transcript variant 1, mRNA. (S)	ETNK1	0	0	0		0.0345393	0.105665	-0.140204	0.0169565	-0.411365	-0.40054	-0.745691	-1.01259	-1.10329	ETNK1		-1.93704	-1.20162	0.00182742	0.170514	0.00952788	0.0623133
ILMN_2285802	NM_003003	SEC14-like 1 (S. cerevisiae) (SEC14L1), transcript variant 1, mRNA. (I)	SEC14L1	1	0	0		-0.00210942	0.0443843	-0.0422749	-0.762967	-0.729822	-0.802884	-0.889023	-0.975519	-0.994766	SEC14L1		-1.93603	-1.69963	2.03758e-05	1.99041e-05	0.0024932	0.000139269
ILMN_1665547	NM_003716	Ca2+-dependent secretion activator (CADPS), transcript variant 1, mRNA. (A)	CADPS	1	0	0		-0.126975	-0.0561302	0.183105	-2.77192	-2.69135	-3.09345	-0.900038	-0.921948	-1.03653	CADPS		-1.93568	-7.22121	0.000756713	5.0729e-05	0.00652282	0.00022195
ILMN_1716441	NR_000010	small nucleolar RNA, C/D box 4A (SNORD4A), small nucleolar RNA. (S)	SNORD4A	0	0	0		0.00475415	0.0147879	-0.0195421	0.211956	0.384755	0.257728	-0.91975	-0.916052	-1.02181	SNORD4A		-1.93527	1.21825	1.22875e-05	0.00566909	0.0024932	0.00419134
ILMN_1680955	NM_198436	aurora kinase A (AURKA), transcript variant 5, mRNA. (A)	AURKA	1	0	0		0.00760635	-0.080068	0.0724616	-1.68385	-1.44386	-1.78438	-1.0079	-0.931824	-0.916725	AURKA		-1.93476	-3.11097	5.40827e-05	0.000119715	0.00278132	0.000341014
ILMN_1676924	NM_000734	CD247 molecule (CD247), transcript variant 2, mRNA. (A)	CD247	0	1	0		0.00617195	-0.0275473	0.0213753	-2.67912	-2.67152	-2.54452	1.00836	0.902406	0.945683	CD247		1.93475	-6.19765	9.65602e-06	5.58223e-07	0.0024932	3.79769e-05
ILMN_2375003	NM_145687	mitogen-activated protein kinase kinase kinase kinase 4 (MAP4K4), transcript variant 3, mRNA. (A)	MAP4K4	0	0	0		-0.102911	0.00235962	0.100551	-0.645122	-0.591388	-0.495333	1.00172	0.912358	0.940114	MAP4K4		1.93375	-1.49203	0.000122269	0.00140401	0.00337758	0.00153511
ILMN_1688959	NM_001242	CD27 molecule (CD27), mRNA. (S)	CD27	1	0	0		-0.0743549	0.0467515	0.0276034	-3.54831	-3.65294	-3.92958	-0.955091	-0.940673	-0.957496	CD27		-1.93333	-13.0889	1.50518e-05	6.47355e-06	0.0024932	8.61269e-05
ILMN_1809292	NM_032549	IMP2 inner mitochondrial membrane peptidase-like (S. cerevisiae) (IMMP2L), nuclear gene encoding mitochondrial protein, mRNA. (S)	IMMP2L	1	0	0		-0.119591	0.0876791	0.0319114	-0.575133	-0.551035	-0.664615	-0.936954	-0.881392	-1.03455	IMMP2L		-1.93317	-1.51249	0.000239686	0.00109028	0.00428057	0.00129973
ILMN_1730622	NM_016337	Enah/Vasp-like (EVL), mRNA. (S)	EVL	1	0	0		0.1486	-0.125892	-0.0227084	2.38202	2.4288	2.13333	0.922852	0.995571	0.928525	EVL		1.93051	4.97507	0.000339966	4.50435e-05	0.00481174	0.000209554
ILMN_2193315	NM_145231	chromosome 14 open reading frame 143 (C14orf143), mRNA. (S)	C14orf143	1	0	0		-0.0799753	0.0645419	0.0154334	-1.3413	-1.32339	-1.59114	-0.954202	-0.909871	-0.981902	C14orf143		-1.93008	-2.67327	3.65637e-05	0.00012345	0.0024932	0.000347005
ILMN_3246678	NM_001099456	neuropeptide W (NPW), mRNA. (S)	NPW	0	0	1		0.0904685	-0.0959064	0.00543782	-0.0424686	0.039924	-0.287992	-0.854114	-1.09521	-0.892782	NPW		-1.92835	-1.06943	0.000504767	0.436956	0.0055083	0.134203
ILMN_1796499	NM_152786	chromosome 9 open reading frame 43 (C9orf43), mRNA. (S)	C9orf43	0	0	0		-0.0723443	0.0886168	-0.0162725	0.44363	0.527285	0.620911	-1.04947	-0.961653	-0.814419	C9orf43		-1.92098	1.44454	0.000347601	0.00159126	0.00481517	0.00167244
ILMN_2047112	NM_015448	deleted in a mouse model of primary ciliary dyskinesia (RP11-529I10.4), mRNA. (S)	RP11-529I10.4	1	0	0		0.0621249	0.0393405	-0.101465	-0.884565	-0.589245	-0.589714	-1.01949	-0.941532	-0.863651	RP11-529I10.4		-1.9206	-1.61087	0.000158844	0.00343352	0.00371819	0.00287363
ILMN_1745852	NM_001006623	WD repeat domain 33 (WDR33), transcript variant 3, mRNA. (I)	WDR33	0	1	0		0.179196	0.0504408	-0.229637	-1.25947	-1.20382	-1.19455	1.03793	0.892384	0.893168	WDR33		1.92007	-2.3283	0.00193301	0.000570031	0.00986073	0.000846277
ILMN_2074860	NR_001445	RNA, 7SK small nuclear (RN7SK), non-coding RNA. (S)	RN7SK	1	0	0		-0.065662	0.101904	-0.0362417	2.12316	2.15502	2.4246	0.96589	0.786409	1.0689	RN7SK		1.91906	4.70521	0.000642933	3.30587e-05	0.00611727	0.00018027
ILMN_1791006	NM_017651	Abelson helper integration site 1 (AHI1), mRNA. (S)	AHI1	0	0	1		0.0286253	-0.0907663	0.062141	0.00796272	0.000811182	0.178967	0.922624	0.941002	0.956951	AHI1		1.91878	1.04433	3.8276e-05	0.447944	0.0024932	0.136875
ILMN_2234229	NM_018137	protein arginine methyltransferase 6 (PRMT6), mRNA. (S)	PRMT6	0	1	0		-0.180391	0.0809068	0.0994842	0.704236	0.773077	0.581335	-0.927872	-0.815243	-1.07615	PRMT6		-1.9182	1.60906	0.00133722	0.00296913	0.00828146	0.00258504
ILMN_3275672	XR_039149	PREDICTED: misc_RNA (LOC643873), miscRNA. (M)	LOC643873	1	0	0		-0.0809825	-0.131004	0.211987	-0.894029	-0.942639	-1.08358	-1.13393	-0.7685	-0.916785	LOC643873		-1.91818	-1.96349	0.00336737	0.00130167	0.0127049	0.00145987
ILMN_1780036	NM_005112	WD repeat domain 1 (WDR1), transcript variant 2, mRNA. (A)	WDR1	0	0	1		0.0256931	-0.0993	0.0736069	-0.000827954	0.20872	0.0220842	0.697899	0.941095	1.17998	WDR1		1.91808	1.05457	0.00318486	0.413206	0.0123283	0.128279
ILMN_3248890	NR_002963	small nucleolar RNA, H/ACA box 24 (SNORA24), small nucleolar RNA. (S)	SNORA24	0	0	0		-0.167752	0.0645214	0.103231	-0.522532	-0.328481	-0.447635	-0.9742	-0.844963	-0.996504	SNORA24		-1.91661	-1.34993	0.000636092	0.013111	0.00609478	0.00787329
ILMN_1697189	NM_001039582	pregnancy upregulated non-ubiquitously expressed CaM kinase (PNCK), mRNA. (S)	PNCK	1	0	0		-0.0492064	0.10344	-0.0542339	-0.943599	-0.987631	-1.03343	-0.975207	-0.904229	-0.934675	PNCK		-1.91592	-1.98374	7.27423e-05	6.90021e-05	0.00291199	0.000257241
ILMN_1701244	NM_018463	integrin alpha FG-GAP repeat containing 2 (ITFG2), mRNA. (S)	ITFG2	0	0	0		-0.119272	0.148749	-0.0294768	-0.623954	-0.256465	-0.481241	-1.1057	-0.829438	-0.875976	ITFG2		-1.91459	-1.36973	0.00128314	0.0268548	0.00811314	0.0137305
ILMN_1862001	BU145923	AGENCOURT_8120841 Lupski_dorsal_root_ganglion cDNA clone IMAGE:6178568 5, mRNA sequence (S)	NaN	0	0	0		-0.0259039	0.0478767	-0.0219729	-0.0296193	-0.41063	-0.501822	1.04683	0.936482	0.821466	BU145923		1.91179	-1.24317	0.000175019	0.0988453	0.00383639	0.0396574
ILMN_2364971	NM_178588	protein phosphatase 2, regulatory subunit B', gamma isoform (PPP2R5C), transcript variant 4, mRNA. (A)	PPP2R5C	0	0	0		-0.0325453	-0.107536	0.140082	-0.366504	-0.683272	-0.466765	-0.900174	-0.984268	-0.917612	PPP2R5C		-1.91059	-1.41963	0.000273999	0.013101	0.00458158	0.00786863
ILMN_1803773	NM_080600	myelin associated glycoprotein (MAG), transcript variant 2, mRNA. (A)	MAG	1	0	0		0.0292652	-0.0958381	0.0665729	-1.52263	-1.66578	-1.56525	-0.91241	-0.816742	-1.07284	MAG		-1.91056	-2.99915	0.000474531	1.67061e-05	0.00533704	0.000129318
ILMN_1691611	XM_928473	PREDICTED: similar to Heterogeneous nuclear ribonucleoprotein A1 (Helix-destabilizing protein) (Single-strand binding protein) (hnRNP core protein A1) (HDP-1) (Topoisomerase-inhibitor suppressed) (LOC645436), mRNA. (S)	LOC645436	1	0	0		-0.0620578	-0.0280169	0.0900747	-0.985086	-0.843893	-1.08909	-1.08279	-0.806759	-0.906748	LOC645436		-1.90805	-1.9625	0.000555366	0.000328158	0.00574449	0.000603963
ILMN_1752967	NM_013406	deoxyhypusine synthase (DHPS), transcript variant 2, mRNA. (A)	DHPS	0	0	0		0.185055	-0.126025	-0.0590294	-0.255462	-0.430839	-0.123192	-0.983405	-1.08943	-0.722382	DHPS		-1.90757	-1.20567	0.00296398	0.106358	0.0119208	0.0421372
ILMN_1653553	NM_173608	chromosome 14 open reading frame 80 (C14orf80), mRNA. (S)	C14orf80	0	0	0		0.100434	-0.0595265	-0.0409078	0.204741	0.319566	0.402591	-1.01877	-0.907878	-0.867798	C14orf80		-1.90723	1.23882	0.000162102	0.0155689	0.00373525	0.00898805
ILMN_1699603	NM_002949	mitochondrial ribosomal protein L12 (MRPL12), nuclear gene encoding mitochondrial protein, mRNA. (S)	MRPL12	1	0	0		0.185784	-0.176045	-0.00973873	-1.28884	-1.16712	-1.10702	-1.02865	-0.940564	-0.824053	MRPL12		-1.90671	-2.27784	0.00149563	0.000538232	0.00866332	0.000814581
ILMN_1730260	NM_174928	N-6 adenine-specific DNA methyltransferase 2 (putative) (N6AMT2), mRNA. (S)	N6AMT2	0	0	0		-0.00256247	-0.130914	0.133476	-0.399933	-0.455037	-0.50043	-1.01413	-0.793335	-0.976498	N6AMT2		-1.90262	-1.36775	0.000820503	0.00521916	0.00674058	0.00392849
ILMN_3244114	NM_024308	dehydrogenase/reductase (SDR family) member 11 (DHRS11), mRNA. (S)	DHRS11	0	0	0		0.0409087	-0.00763657	-0.0332722	-0.526764	-0.358769	-0.670423	0.810571	0.936284	1.03522	DHRS11		1.90179	-1.43262	0.000172768	0.00499827	0.00382368	0.00379943
ILMN_1814333	NM_005025	serpin peptidase inhibitor, clade I (neuroserpin), member 1 (SERPINI1), mRNA. (S)	SERPINI1	0	0	1		0.329141	-0.311665	-0.0174761	-0.0284184	-0.140571	0.173867	0.916044	0.863693	1.00127	SERPINI1		1.90132	1.00113	0.0080885	0.994103	0.0202641	0.254674
ILMN_1660133	XM_928583	PREDICTED: hypothetical protein LOC645566 (LOC645566), mRNA. (S)	LOC645566	0	0	0		0.0885413	-0.0690559	-0.0194854	-0.327241	-0.431089	-0.252748	0.876437	0.863939	1.03826	LOC645566		1.90028	-1.26315	0.000221224	0.0083704	0.00416336	0.00561011
ILMN_1682402	NR_000024	small nucleolar RNA, C/D box 46 (SNORD46), small nucleolar RNA. (S)	SNORD46	0	0	0		0.0073117	0.0153553	-0.022667	0.40275	0.331671	0.0358783	0.960936	0.877211	0.938252	SNORD46		1.8993	1.1948	4.68253e-06	0.0853765	0.00234464	0.0351558
ILMN_1779410	NM_003574	VAMP (vesicle-associated membrane protein)-associated protein A, 33kDa (VAPA), transcript variant 1, mRNA. (A)	VAPA	0	0	0		0.0370319	-0.118301	0.0812693	-0.00106245	-0.326341	-0.170196	-0.961804	-0.78471	-1.02946	VAPA		-1.89911	-1.12184	0.000617092	0.211839	0.00600268	0.0743472
ILMN_1904135	AK023536	cDNA FLJ13474 fis, clone PLACE1003593 (S)	NaN	1	0	0		-0.0884096	0.146551	-0.0581419	-0.966056	-0.555839	-0.761479	-0.979929	-0.882679	-0.913	AK023536		-1.89895	-1.69481	0.000306877	0.00548875	0.00467709	0.00408846
ILMN_1801257	NM_001042426	centromere protein A (CENPA), transcript variant 2, mRNA. (S)	CENPA	1	0	0		0.0455526	0.0238532	-0.0694058	-1.26536	-1.33317	-1.36621	-0.987876	-0.752325	-1.0316	CENPA		-1.89728	-2.4994	0.000591492	8.80714e-06	0.00587125	9.78935e-05
ILMN_3304633	XR_041705	PREDICTED: misc_RNA (LOC728543), miscRNA. (M)	LOC728543	0	1	0		0.147021	-0.122578	-0.0244425	-0.729293	-0.576574	-0.731349	0.880109	1.02727	0.863797	LOC728543		1.89701	-1.60111	0.000610935	0.00194624	0.00596259	0.0019201
ILMN_3238358	NR_003004	small Cajal body-specific RNA 22 (SCARNA22), guide RNA. (S)	SCARNA22	0	0	0		-0.00924075	0.00165382	0.00758694	0.487532	0.437948	0.416362	0.957394	0.675689	1.13425	SCARNA22		1.89533	1.36347	0.00230879	3.23504e-05	0.0106918	0.000179012
ILMN_1760062	NM_006417	interferon-induced protein 44 (IFI44), mRNA. (S)	IFI44	1	0	0		0.105983	-0.212098	0.106115	5.15231	5.12655	4.94429	0.985156	0.965689	0.81337	IFI44		1.89396	33.6932	0.00150572	2.17457e-06	0.00869781	5.68251e-05
ILMN_1770978	XR_017697	PREDICTED: transmembrane protein 83 (TMEM83), misc RNA. (S)	TMEM83	1	0	0		-0.156775	0.0438228	0.112952	1.09081	1.20205	1.33618	1.03415	0.86897	0.860027	TMEM83		1.89349	2.31286	0.000734941	0.000356375	0.00646897	0.000633808
ILMN_1660847	NM_004566	6-phosphofructo-2-kinase/fructose-2,6-biphosphatase 3 (PFKFB3), mRNA. (S)	PFKFB3	1	0	0		-0.0560838	0.0213786	0.0347052	-0.624093	-0.790099	-0.72842	-0.916514	-1.09026	-0.756255	PFKFB3		-1.89344	-1.64058	0.000787507	0.000219443	0.00664874	0.000480435
ILMN_1655497	NM_001417	eukaryotic translation initiation factor 4B (EIF4B), mRNA. (S)	EIF4B	1	0	0		-0.0946371	0.00883753	0.0857996	-0.987494	-0.932547	-0.998933	-0.824681	-0.90101	-1.03541	EIF4B		-1.8926	-1.96291	0.000338642	6.5079e-05	0.00481099	0.000249611
ILMN_3247998	NM_012108	signal transducing adaptor family member 1 (STAP1), mRNA. (S)	STAP1	0	0	1		0.0145145	0.0183135	-0.032828	0.000350582	0.248946	-0.102597	0.93559	0.901048	0.921594	STAP1		1.89134	1.03448	1.15389e-06	0.667485	0.00209535	0.188407
ILMN_3246869	NR_003000	small Cajal body-specific RNA 21 (SCARNA21), guide RNA. (S)	SCARNA21	0	0	0		0.0147258	-0.0333357	0.0186099	0.191242	0.524356	0.458909	0.939257	0.707239	1.10939	SCARNA21		1.89032	1.31176	0.00145594	0.0192435	0.00855984	0.0105892
ILMN_1667577	NM_014793	leucine carboxyl methyltransferase 2 (LCMT2), mRNA. (S)	LCMT2	0	1	0		2.15691e-05	-0.154425	0.154404	0.950245	0.812674	0.662012	-0.8897	-0.897111	-0.967508	LCMT2		-1.88963	1.75116	0.000579351	0.00268905	0.0058104	0.00241557
ILMN_2392472	NM_001042426	centromere protein A (CENPA), transcript variant 2, mRNA. (A)	CENPA	1	0	0		-0.0240826	0.113335	-0.0892528	-1.34104	-1.12847	-1.28318	-0.785695	-1.05088	-0.917411	CENPA		-1.88949	-2.37989	0.000697749	0.000136757	0.00632019	0.000367504
ILMN_1705928	NM_014014	small nuclear ribonucleoprotein 200kDa (U5) (SNRNP200), mRNA. (S)	SNRNP200	0	0	1		-0.0369235	0.0312256	0.00569791	-0.0136206	0.102376	0.261735	0.802828	0.815057	1.13598	SNRNP200		1.88944	1.08435	0.00116138	0.228535	0.00771167	0.079133
ILMN_1743767	NM_017908	zinc finger protein 446 (ZNF446), mRNA. (S)	ZNF446	0	0	0		0.0580698	0.0714219	-0.129492	-0.665903	-0.522687	-0.514833	-1.13072	-0.798451	-0.824535	ZNF446		-1.88937	-1.48227	0.00182269	0.0022159	0.0095242	0.00211197
ILMN_3234436	XR_038720	PREDICTED: misc_RNA (LOC100132528), miscRNA. (I)	LOC100132528	1	0	0		-0.144339	0.0317853	0.112554	-1.13312	-1.48223	-1.32514	-0.917192	-1.0128	-0.819901	LOC100132528		-1.8877	-2.48543	0.000621788	0.000482234	0.00601494	0.000759532
ILMN_2205963	NM_022153	chromosome 10 open reading frame 54 (C10orf54), mRNA. (S)	C10orf54	0	0	0		-0.0593186	-0.0483895	0.107708	-0.0325781	0.363096	0.344269	0.939288	0.917944	0.892031	C10orf54		1.88743	1.16872	7.96202e-05	0.182677	0.00299123	0.0658579
ILMN_2398995	NM_024540	mitochondrial ribosomal protein L24 (MRPL24), nuclear gene encoding mitochondrial protein, transcript variant 2, mRNA. (A)	MRPL24	0	0	0		-0.0371188	0.0336538	0.00346501	-0.348901	-0.31467	-0.462007	-0.992592	-0.878122	-0.878122	MRPL24		-1.88724	-1.29701	2.95267e-05	0.00156495	0.0024932	0.00165486
ILMN_3226012	XR_019265	PREDICTED: misc_RNA (LOC728698), miscRNA. (A)	LOC728698	0	0	0		0.0352852	-0.00236341	-0.0329218	-0.397569	-0.719542	-0.399905	-0.810168	-1.01571	-0.922123	LOC728698		-1.88687	-1.41978	0.000126912	0.0096598	0.00343552	0.00625305
ILMN_1715693	XM_498571	PREDICTED: hypothetical LOC440160 (LOC440160), mRNA. (S)	LOC440160	1	0	0		0.099407	0.0520004	-0.151407	-0.913917	-1.01556	-0.794306	-0.953106	-0.979738	-0.814865	LOC440160		-1.88675	-1.87635	0.000580405	0.000816894	0.0058148	0.00107011
ILMN_1692511	NM_024056	transmembrane protein 106C (TMEM106C), mRNA. (S)	TMEM106C	0	1	0		-0.153078	0.0970068	0.056071	-0.808654	-0.874823	-0.919704	1.03595	0.88232	0.829375	TMEM106C		1.88672	-1.82479	0.000764158	0.000493107	0.00655709	0.000770517
ILMN_1810834	NM_002441	mutS homolog 5 (E. coli) (MSH5), transcript variant 3, mRNA. (A)	MSH5	1	0	0		0.146144	-0.0142029	-0.131941	-0.611429	-0.832094	-0.481469	-0.997626	-1.00538	-0.743819	MSH5		-1.88636	-1.56013	0.00147731	0.00789559	0.00863129	0.00536451
ILMN_1762747	NM_002948	ribosomal protein L15 (RPL15), mRNA. (S)	RPL15	0	0	1		0.092134	-0.0291725	-0.0629615	0.0461354	0.127488	0.0863669	-1.11241	-0.81967	-0.814616	RPL15		-1.88631	1.06191	0.00110389	0.174909	0.00752993	0.0636129
ILMN_1741148	NM_184043	aldolase A, fructose-bisphosphate (ALDOA), transcript variant 3, mRNA. (A)	ALDOA	1	0	0		-0.0147064	0.0652936	-0.0505872	-0.725986	-0.411356	-0.71903	-1.02283	-0.944249	-0.779079	ALDOA		-1.88608	-1.53559	0.000326091	0.00478987	0.0047679	0.00367738
ILMN_2189614	NM_025190	ankyrin repeat domain 36B (ANKRD36B), mRNA. (S)	ANKRD36B	1	0	0		-0.0956246	0.227414	-0.131789	-0.975077	-0.823235	-0.587202	-1.00332	-0.954748	-0.782338	ANKRD36B		-1.88357	-1.73528	0.00231529	0.00774367	0.0106961	0.00528986
ILMN_1712532	NM_052813	caspase recruitment domain family, member 9 (CARD9), mRNA. (S)	CARD9	0	0	0		0.010742	-0.16545	0.154707	0.441631	0.351471	0.294928	0.997033	0.815432	0.926749	CARD9		1.88305	1.28581	0.00102056	0.0236471	0.00732096	0.0124397
ILMN_1698213	NM_006743	RNA binding motif (RNP1, RRM) protein 3 (RBM3), mRNA. (A)	RBM3	0	0	0		-0.088833	0.107446	-0.0186128	-0.342933	-0.638637	-0.141714	-0.858522	-1.08583	-0.794295	RBM3		-1.8828	-1.29633	0.000979283	0.073494	0.00721404	0.0310246
ILMN_2043306	NM_020909	erythrocyte membrane protein band 4.1 like 5 (EPB41L5), mRNA. (S)	EPB41L5	0	0	0		-0.247124	0.166363	0.0807612	0.548194	0.402164	0.572453	0.994499	0.711674	1.02997	EPB41L5		1.88172	1.42169	0.00482134	0.0206304	0.0154457	0.0111866
ILMN_3236877	XR_041521	PREDICTED: misc_RNA (LOC729362), miscRNA. (S)	LOC729362	1	0	0		-0.0473835	-0.0253844	0.0727679	-0.68599	-0.731072	-0.826735	-0.78362	-0.927034	-1.02147	LOC729362		-1.87997	-1.67938	0.00031371	0.000176066	0.00469954	0.000420769
ILMN_1728057	NM_145267	chromosome 6 open reading frame 57 (C6orf57), mRNA. (S)	C6orf57	1	0	0		0.0872919	0.0653983	-0.15269	-1.22825	-1.03357	-1.21282	-0.976679	-0.842539	-0.912074	C6orf57		-1.87961	-2.23181	0.000447331	0.000303509	0.00520998	0.000575279
ILMN_1795927	NM_001042414	paraspeckle component 1 (PSPC1), transcript variant alpha, mRNA. (A)	PSPC1	0	0	1		-0.148777	-0.0156908	0.164467	0.0336502	0.130693	-0.0709548	0.976512	0.792315	0.961217	PSPC1		1.87907	1.02181	0.00109646	0.787172	0.00751572	0.213711
ILMN_1741371	NM_021259	transmembrane protein 8 (five membrane-spanning domains) (TMEM8), mRNA. (S)	TMEM8	0	0	0		-0.0903957	0.0489103	0.0414854	0.363733	0.503985	0.635615	0.860526	0.824407	1.04507	TMEM8		1.87905	1.4153	0.000374287	0.00522232	0.00495403	0.00392956
ILMN_1727740	NM_006372	synaptotagmin binding, cytoplasmic RNA interacting protein (SYNCRIP), mRNA. (S)	SYNCRIP	0	0	1		-0.125924	0.0944809	0.0314428	0.135843	-0.14558	-0.109566	-0.854493	-0.958186	-0.914927	SYNCRIP		-1.87801	-1.02795	0.000227745	0.736132	0.00418175	0.203062
ILMN_1676731	NM_178542	chromosome 17 open reading frame 65 (C17orf65), mRNA. (S)	C17orf65	0	0	0		0.0900753	0.0433075	-0.133383	0.16945	-0.00389146	0.255949	0.893219	0.864926	0.968962	C17orf65		1.87779	1.10229	0.000263027	0.24158	0.00442645	0.0827951
ILMN_1800412	NM_006129	bone morphogenetic protein 1 (BMP1), transcript variant BMP1-3, mRNA. (I)	BMP1	0	0	1		0.0656991	-0.173038	0.107339	0.0339836	-0.127838	-0.0631323	0.940454	0.830887	0.954143	BMP1		1.87709	-1.03694	0.000686108	0.625758	0.00627442	0.178984
ILMN_1770245	NM_020909	erythrocyte membrane protein band 4.1 like 5 (EPB41L5), mRNA. (S)	EPB41L5	0	0	0		0.185214	-0.288133	0.10292	0.427312	0.386151	0.454042	0.953617	0.91764	0.847532	EPB41L5		1.87418	1.34025	0.00372039	0.0455831	0.0133769	0.0209784
ILMN_1774287	NM_001710	complement factor B (CFB), mRNA. (S)	CFB	1	0	0		-0.06743	-0.0286506	0.0960806	2.70216	2.87835	2.73411	0.922811	0.898489	0.893817	CFB		1.87259	6.82837	5.53821e-05	2.91917e-06	0.00278759	6.21407e-05
ILMN_1734276	NM_199169	prostate transmembrane protein, androgen induced 1 (PMEPA1), transcript variant 2, mRNA. (A)	PMEPA1	0	0	1		0.218527	-0.233268	0.0147414	0.0212287	-0.0192068	-0.100096	-1.036	-0.823714	-0.855123	PMEPA1		-1.87247	-1.02292	0.00348238	0.821099	0.0129433	0.220864
ILMN_1673185	NM_017437	cleavage and polyadenylation specific factor 2, 100kDa (CPSF2), mRNA. (S)	CPSF2	0	1	0		-0.188261	0.245526	-0.0572653	-0.613196	-0.84451	-1.09941	0.94256	0.804914	0.966558	CPSF2		1.87213	-1.80547	0.00279806	0.0109987	0.0115687	0.00687685
ILMN_1667239	NM_002194	inositol polyphosphate-1-phosphatase (INPP1), mRNA. (S)	INPP1	1	0	0		0.152208	-0.171922	0.0197132	2.32798	2.47467	2.34093	0.976144	0.850645	0.88668	INPP1		1.87188	5.20967	0.000867087	2.24966e-05	0.00686383	0.000149473
ILMN_1710207	NM_018121	chromosome 10 open reading frame 6 (C10orf6), mRNA. (S)	C10orf6	0	0	0		0.0236674	-0.097616	0.0739485	-0.235197	-0.189002	-0.147686	0.870872	0.972613	0.868911	C10orf6		1.87142	-1.14126	0.000123504	0.0284822	0.00339186	0.0143621
ILMN_1733562	NM_016020	transcription factor B1, mitochondrial (TFB1M), mRNA. (S)	TFB1M	0	0	1		-0.0165811	-0.069856	0.0864371	-0.0721122	-0.211169	-0.0870857	-0.979922	-0.723747	-1.00825	TFB1M		-1.87121	-1.08934	0.000876762	0.124268	0.00690238	0.047872
ILMN_1683678	NM_001100422	spermatogenesis associated, serine-rich 2-like (SPATS2L), transcript variant 2, mRNA. (S)	SPATS2L	1	0	0		-0.131993	0.0388758	0.0931172	2.55967	2.62106	2.64816	1.00586	0.759986	0.94459	SPATS2L		1.87057	6.10348	0.0008412	3.59612e-06	0.00680994	6.75544e-05
ILMN_1779279	NM_144578	chromosome 14 open reading frame 32 (C14orf32), mRNA. (S)	C14orf32	0	1	0		0.168696	-0.0783198	-0.090376	0.849185	0.890795	0.666298	-0.936726	-0.782656	-0.989409	C14orf32		-1.86986	1.74363	0.00099609	0.00181676	0.00725002	0.00183252
ILMN_1731181	NM_018469	testis expressed 2 (TEX2), mRNA. (S)	TEX2	1	0	0		0.0417199	-0.0122717	-0.0294481	1.33857	1.3021	1.3488	0.923247	0.91779	0.864988	TEX2		1.86867	2.51372	5.83254e-06	8.35193e-07	0.00234464	3.92777e-05
ILMN_2326509	NM_033294	caspase 1, apoptosis-related cysteine peptidase (interleukin 1, beta, convertase) (CASP1), transcript variant delta, mRNA. (A)	CASP1	1	0	0		0.0570339	-0.167301	0.110267	1.52748	1.60039	1.60936	0.781557	0.971712	0.948845	CASP1		1.86698	2.98778	0.000979693	5.90621e-05	0.00721404	0.000237047
ILMN_2351611	NM_053067	ubiquilin 1 (UBQLN1), transcript variant 2, mRNA. (A)	UBQLN1	0	0	0		0.1291	0.0401788	-0.169279	-0.57557	-0.462144	-0.579719	-0.89854	-0.992032	-0.81062	UBQLN1		-1.86658	-1.45311	0.00093632	0.00502868	0.00709939	0.00381573
ILMN_2405521	NM_001040409	methylenetetrahydrofolate dehydrogenase (NADP+ dependent) 2, methenyltetrahydrofolate cyclohydrolase (MTHFD2), nuclear gene encoding mitochondrial protein, transcript variant 2, mRNA. (A)	MTHFD2	1	0	0		-0.0489179	-0.0464293	0.0953473	-1.1881	-1.53733	-1.17433	-0.995734	-0.978139	-0.726505	MTHFD2		-1.86623	-2.46215	0.000816861	0.000529119	0.00673335	0.000804308
ILMN_1736700	NM_184041	aldolase A, fructose-bisphosphate (ALDOA), transcript variant 2, mRNA. (I)	ALDOA	0	0	0		-0.0765269	-0.143608	0.220135	0.391567	1.43903	0.753586	-0.916398	-0.991193	-0.792147	ALDOA		-1.86595	1.81679	0.00202883	0.0578528	0.0100296	0.0254547
ILMN_1785356	NM_015213	DENN/MADD domain containing 5A (DENND5A), mRNA. (S)	DENND5A	0	1	0		-0.0240243	0.140979	-0.116954	1.3639	1.25777	1.32447	-0.94929	-0.823252	-0.92709	DENND5A		-1.86591	2.48868	0.000447153	8.63438e-05	0.00520998	0.000287881
ILMN_2120273	NM_003916	adaptor-related protein complex 1, sigma 2 subunit (AP1S2), mRNA. (S)	AP1S2	1	0	0		0.156677	-0.119132	-0.0375444	1.43089	1.44003	1.27845	0.9255	0.90311	0.871006	AP1S2		1.8659	2.60832	0.00041681	0.00014135	0.00513561	0.000374388
ILMN_1726169	NM_003792	endothelial differentiation-related factor 1 (EDF1), transcript variant alpha, mRNA. (A)	EDF1	0	0	0		0.0571891	-0.0974624	0.0402732	0.533686	0.559865	0.511826	-0.84618	-0.859656	-0.993307	EDF1		-1.8657	1.44907	0.000186913	0.000463062	0.00394299	0.000741844
ILMN_3272768	NR_023919	hypothetical LOC29092 (HSPC157), transcript variant 2, non-coding RNA. (M)	HSPC157	0	0	1		-0.0460352	0.0048268	0.0412084	0.0585648	0.0193076	0.111568	-0.982352	-0.715228	-0.993591	HSPC157		-1.86226	1.04474	0.000685175	0.161368	0.00627442	0.059558
ILMN_1665066	NM_032313	chromosome 4 open reading frame 14 (C4orf14), mRNA. (S)	C4orf14	0	0	0		0.0156852	-0.0183399	0.00265467	-0.0460054	-0.0767354	-0.121535	-0.909254	-0.849667	-0.925867	C4orf14		-1.85952	-1.05806	3.73312e-06	0.0276949	0.00234464	0.0140509
ILMN_2077094	NM_013265	chromosome 11 open reading frame 2 (C11orf2), mRNA. (S)	C11orf2	1	0	0		0.126452	-0.0721972	-0.0542551	-0.693707	-0.37286	-0.849557	-0.915392	-0.941234	-0.827918	C11orf2		-1.85941	-1.55693	0.000242424	0.014291	0.00430213	0.00840373
ILMN_1762803	NM_022841	regulatory factor X domain containing 2 (RFXDC2), mRNA. (S)	RFXDC2	1	0	0		0.103928	-0.0556424	-0.0482854	-0.753248	-0.78226	-0.756102	-0.96877	-0.840776	-0.874367	RFXDC2		-1.85914	-1.69804	0.000157561	0.000132911	0.0037121	0.000360596
ILMN_1720430	NM_024299	pancreatic progenitor cell differentiation and proliferation factor homolog (zebrafish) (PPDPF), mRNA. (S)	PPDPF	0	0	0		-0.216534	0.106809	0.109724	0.0638809	0.315868	0.152314	0.710501	0.838905	1.12818	PPDPF		1.85643	1.13081	0.00556568	0.247335	0.0165455	0.0844485
ILMN_1706246	NM_012073	chaperonin containing TCP1, subunit 5 (epsilon) (CCT5), mRNA. (S)	CCT5	0	0	0		0.153594	-0.102387	-0.0512075	0.264916	0.579609	0.426166	-0.996557	-0.808115	-0.871485	CCT5		-1.85581	1.34124	0.000740771	0.0241581	0.00648	0.0126616
ILMN_1794213	NM_015407	abhydrolase domain containing 14A (ABHD14A), mRNA. (S)	ABHD14A	0	1	0		0.0646813	-0.105379	0.0406979	-2.14478	-2.10276	-2.20139	0.845962	0.888456	0.939566	ABHD14A		1.85488	-4.43718	0.000116722	3.70501e-06	0.00331826	6.8279e-05
ILMN_3251232	NM_005517	high-mobility group nucleosomal binding domain 2 (HMGN2), mRNA. (S)	HMGN2	0	0	0		-0.0408231	-0.00169429	0.0425174	-0.301521	-0.250068	-0.342204	0.885558	0.806116	0.98015	HMGN2		1.85396	-1.22938	8.98722e-05	0.00115352	0.00308357	0.00134851
ILMN_1720531	NM_015015	jumonji domain containing 2B (JMJD2B), mRNA. (S)	JMJD2B	1	0	0		0.213587	-0.114211	-0.0993757	-1.14209	-0.687896	-0.967223	-0.920987	-0.853396	-0.894781	JMJD2B		-1.85282	-1.90845	0.00121242	0.00538776	0.0078886	0.00403237
ILMN_1898124	AK096179	cDNA FLJ38860 fis, clone MESAN2011977 (S)	NaN	0	0	0		0.0554711	0.0337233	-0.0891944	0.237425	0.478245	0.161084	-1.15003	-0.678004	-0.840421	AK096179		-1.85252	1.22455	0.00363348	0.0505291	0.0132231	0.0228201
ILMN_1746986	NM_213568	solute carrier family 39 (zinc transporter), member 3 (SLC39A3), transcript variant 2, mRNA. (I)	SLC39A3	0	0	0		0.0232591	0.0941945	-0.117454	-0.387244	-0.650444	-0.472783	-0.756861	-0.993399	-0.917021	SLC39A3		-1.85201	-1.41764	0.000680225	0.00714932	0.00625136	0.00498475
ILMN_1673548	NM_014181	galectin-related protein (HSPC159), mRNA. (S)	HSPC159	0	1	0		-0.0315172	0.0716001	-0.0400828	-1.08171	-0.956358	-1.16864	0.990933	0.693251	0.980153	HSPC159		1.85075	-2.09783	0.00102738	0.000115353	0.00734757	0.000335466
ILMN_1756701	NM_024308	dehydrogenase/reductase (SDR family) member 11 (DHRS11), mRNA. (S)	DHRS11	0	1	0		-0.12236	-0.0036667	0.126026	-0.69478	-0.505581	-0.562362	1.01383	0.849085	0.800524	DHRS11		1.85037	-1.50272	0.000775256	0.00296599	0.00661626	0.00258302
ILMN_3289346	XM_001720051	PREDICTED: weakly similar to serine/threonine protein kinase Kp78 (LOC442075), mRNA. (M)	LOC442075	0	1	0		0.141392	-0.247273	0.105881	-1.20205	-0.767936	-0.742505	0.884914	0.700444	1.07541	LOC442075		1.84923	-1.87146	0.00574253	0.00958207	0.016788	0.00621483
ILMN_1731742	NM_052945	tumor necrosis factor receptor superfamily, member 13C (TNFRSF13C), mRNA. (S)	TNFRSF13C	1	0	0		0.00199215	0.0324996	-0.0344918	-1.99722	-1.77568	-1.85157	-0.973125	-0.843279	-0.843666	TNFRSF13C		-1.84893	-3.66757	4.79081e-05	1.01882e-05	0.00262556	0.00010421
ILMN_1731941	NM_019101	apolipoprotein M (APOM), mRNA. (S)	APOM	1	0	0		-0.0756802	-0.0453118	0.120992	-0.707813	-0.715744	-0.740468	-0.921442	-0.869758	-0.867423	APOM		-1.84831	-1.64871	0.000154026	0.000310243	0.00368379	0.000583379
ILMN_2370296	NM_018212	enabled homolog (Drosophila) (ENAH), transcript variant 2, mRNA. (A)	ENAH	0	0	0		0.169414	-0.0466016	-0.122812	-0.250054	-0.27165	-0.380443	-0.600984	-0.896832	-1.16073	ENAH		-1.84828	-1.23176	0.00852072	0.0355123	0.0208439	0.0171359
ILMN_2223941	NM_006329	fibulin 5 (FBLN5), mRNA. (S)	FBLN5	1	0	0		0.197487	-0.193891	-0.00359595	2.94276	3.06406	3.09235	0.967897	0.799098	0.890596	FBLN5		1.84787	8.18541	0.00197457	1.55148e-05	0.0099211	0.000126576
ILMN_1750880	NM_207337	antagonist of mitotic exit network 1 homolog (S. cerevisiae) (AMN1), mRNA. (S)	AMN1	1	0	0		0.00696392	0.0210778	-0.0280417	0.801481	0.722776	0.83596	0.826185	0.95571	0.875541	AMN1		1.8478	1.72517	2.57743e-05	2.75178e-05	0.0024932	0.000164295
ILMN_1752283	NM_031483	itchy homolog E3 ubiquitin protein ligase (mouse) (ITCH), mRNA. (S)	ITCH	0	0	1		0.0848416	-0.0743923	-0.0104493	0.158011	0.114987	-0.046622	0.982046	0.833143	0.841217	ITCH		1.84736	1.0537	0.000188438	0.385864	0.00394299	0.121287
ILMN_1653871	NM_005746	nicotinamide phosphoribosyltransferase (NAMPT), mRNA. (I)	NAMPT	0	0	0		-0.0904349	0.0974722	-0.00703734	-0.104677	-0.665595	-0.0314921	-0.977811	-0.934881	-0.742931	NAMPT		-1.84703	-1.20352	0.00060914	0.267279	0.0059623	0.0900306
ILMN_1819067	CD643907	AGENCOURT_14550449 NIA cDNA clone IMAGE:30426193 5, mRNA sequence (S)	NaN	0	0	1		-0.0496866	-0.00472421	0.0544108	0.0912478	-0.267955	0.136695	0.883115	0.957463	0.814397	CD643907		1.84675	-1.00929	6.54306e-05	0.924084	0.00286983	0.241435
ILMN_1659156	NM_019046	ankyrin repeat domain 16 (ANKRD16), transcript variant 1, mRNA. (A)	ANKRD16	1	0	0		0.117431	-0.0874393	-0.0299921	-0.919524	-0.766973	-0.87948	-0.683073	-0.977696	-0.994141	ANKRD16		-1.84673	-1.80917	0.00169377	0.000358917	0.00921487	0.00063649
ILMN_2207988	NM_005025	serpin peptidase inhibitor, clade I (neuroserpin), member 1 (SERPINI1), mRNA. (S)	SERPINI1	0	0	1		-0.102253	-0.0592569	0.16151	-0.0291669	-0.132181	-0.087984	0.93368	0.994316	0.724512	SERPINI1		1.8457	-1.0593	0.00156802	0.393432	0.00887589	0.123183
ILMN_1781638	NM_198527	HD domain containing 3 (HDDC3), mRNA. (S)	HDDC3	1	0	0		0.0425255	-0.166989	0.124463	-0.865455	-0.910691	-0.948094	-0.970262	-0.705325	-0.974116	HDDC3		-1.84451	-1.87655	0.00207094	0.000543093	0.0101374	0.00081925
ILMN_1659800	NM_022893	B-cell CLL/lymphoma 11A (zinc finger protein) (BCL11A), transcript variant 1, mRNA. (A)	BCL11A	1	0	0		0.117286	-0.114993	-0.00229377	-1.09362	-1.15041	-1.03489	-0.84934	-0.86342	-0.936824	BCL11A		-1.84446	-2.13313	0.000258373	0.000128266	0.00441087	0.000354353
ILMN_1723139	NM_001083112	glycerol-3-phosphate dehydrogenase 2 (mitochondrial) (GPD2), nuclear gene encoding mitochondrial protein, transcript variant 1, mRNA. (S)	GPD2	0	1	0		-0.053764	0.024802	0.028962	-0.566514	-0.547381	-0.756962	0.846409	0.976109	0.821394	GPD2		1.84204	-1.54074	8.8594e-05	0.000983284	0.00308357	0.00121294
ILMN_1678423	NM_017425	sperm autoantigenic protein 17 (SPA17), mRNA. (S)	SPA17	0	0	1		-0.0300664	0.0487489	-0.0186824	-0.0939216	0.0541916	-0.0203219	-0.817542	-0.887117	-0.935152	SPA17		-1.84029	-1.01397	3.08977e-05	0.705649	0.0024932	0.196504
ILMN_1786065	NM_001048201	ubiquitin-like with PHD and ring finger domains 1 (UHRF1), transcript variant 1, mRNA. (S)	UHRF1	0	1	0		0.131251	-0.178635	0.0473837	-0.60553	-0.811459	-0.568275	0.939879	0.867821	0.831613	UHRF1		1.84008	-1.58201	0.000847345	0.00519963	0.00681879	0.00391912
ILMN_1789166	NM_020209	Src homology 2 domain containing transforming protein D (SHD), mRNA. (S)	SHD	0	0	0		0.0945218	0.0295006	-0.124022	0.209675	0.297465	0.433297	-1.00997	-0.860765	-0.768148	SHD		-1.8399	1.2427	0.000778441	0.0269172	0.00661945	0.0137547
ILMN_1714093	NM_022780	required for meiotic nuclear division 5 homolog A (S. cerevisiae) (RMND5A), mRNA. (S)	RMND5A	0	1	0		-0.00309405	0.102926	-0.0998319	-1.01921	-0.883773	-0.910807	0.928139	0.936846	0.773314	RMND5A		1.83965	-1.91578	0.000371576	0.000197152	0.0049443	0.000448118
ILMN_2044085	NM_005444	RCD1 required for cell differentiation1 homolog (S. pombe) (RQCD1), mRNA. (S)	RQCD1	0	0	0		-0.0866405	-0.0839124	0.170553	-0.398572	-0.598808	-0.408146	-0.975564	-0.890029	-0.771276	RQCD1		-1.83904	-1.38368	0.00106721	0.0120229	0.00744643	0.00735843
ILMN_1807807	NM_182620	spindle and kinetochore associated complex subunit 2 (SKA2), transcript variant 1, mRNA. (S)	SKA2	1	0	0		-0.111771	0.0720832	0.0396877	-0.822252	-1.05135	-0.991019	-0.962726	-0.639943	-1.0265	SKA2		-1.83578	-1.93841	0.00270026	0.000426717	0.0113944	0.000705452
ILMN_3256478	XM_001720357	PREDICTED: hypothetical protein LOC100129034 (LOC100129034), mRNA. (M)	LOC100129034	0	0	0		0.0714466	-0.0498222	-0.0216244	0.744713	0.432784	0.408908	-0.713395	-0.884887	-1.03054	LOC100129034		-1.83563	1.44273	0.00088933	0.00980711	0.00695103	0.00632695
ILMN_1736176	NM_005030	polo-like kinase 1 (Drosophila) (PLK1), mRNA. (S)	PLK1	1	0	0		-0.0137285	0.247813	-0.234084	-1.25834	-0.866223	-1.16732	-1.02138	-0.702164	-0.905084	PLK1		-1.83555	-2.13953	0.00639632	0.00388085	0.017774	0.00315174
ILMN_3309349	NR_003584	small nucleolar RNA host gene 8 (non-protein coding) (SNHG8), non-coding RNA. (S)	SNHG8	1	0	0		-0.0629251	-0.0149262	0.0778514	-1.16494	-1.25006	-1.12627	-1.05702	-0.67482	-0.893803	SNHG8		-1.83428	-2.26643	0.0017736	2.82267e-05	0.00941201	0.000166729
ILMN_1745075	NM_053275	ribosomal protein, large, P0 (RPLP0), transcript variant 2, mRNA. (I)	RPLP0	1	0	0		-0.054616	0.120395	-0.0657787	-0.720665	-0.733744	-0.993882	-0.811537	-0.891704	-0.92234	RPLP0		-1.83425	-1.76064	0.000219255	0.00161343	0.00416336	0.00168805
ILMN_1786176	NM_001774	CD37 antigen (CD37), mRNA. (S)	CD37	1	0	0		-0.0929769	-0.029471	0.122448	-1.80197	-1.84158	-1.62749	-1.06867	-0.720913	-0.835121	CD37		-1.83388	-3.37998	0.00192027	4.37237e-05	0.00982727	0.000206657
ILMN_1765668	NM_144717	interleukin 20 receptor beta (IL20RB), mRNA. (S)	IL20RB	0	0	0		0.141326	-0.0230496	-0.118276	0.230191	0.204533	0.356466	-0.89924	-0.962656	-0.762279	IL20RB		-1.83366	1.20058	0.000809641	0.0416725	0.00670969	0.0195047
ILMN_2405400	NM_001004057	G protein-coupled receptor kinase 4 (GRK4), transcript variant 3, mRNA. (A)	GRK4	0	0	0		0.0351284	0.0169527	-0.0520811	-0.111555	-0.28415	-0.318884	-0.801096	-0.796144	-1.02692	GRK4		-1.83365	-1.17952	0.000409423	0.0264756	0.00512319	0.0135837
ILMN_1759411	NM_182563	chromosome 16 open reading frame 79 (C16orf79), mRNA. (S)	C16orf79	0	0	1		0.0140526	-0.235278	0.221225	-0.114393	0.111964	0.297583	0.807023	0.934639	0.882336	C16orf79		1.83358	1.07057	0.00309433	0.609458	0.0121452	0.175177
ILMN_1910120	NR_003370	RRN3 RNA polymerase I transcription factor homolog (S. cerevisiae) pseudogene (LOC730092) on chromosome 16. (S)	LOC730092	0	0	0		-0.0423614	0.0633043	-0.0209429	-0.156164	-0.121678	-0.437671	0.980923	0.864612	0.776157	LOC730092		1.83261	-1.17977	0.000205281	0.0858908	0.00405893	0.0353281
ILMN_1728298	NM_001024401	SH3-binding domain kinase 1 (SBK1), mRNA. (I)	SBK1	1	0	0		-0.0139941	-0.0456556	0.0596496	1.26688	1.48526	1.25488	0.999746	0.818803	0.801441	SBK1		1.83189	2.52393	0.000246326	7.96243e-05	0.00430955	0.000276643
ILMN_1804652	NM_024927	pleckstrin homology domain containing, family H (with MyTH4 domain) member 3 (PLEKHH3), mRNA. (S)	PLEKHH3	1	0	0		-0.0568812	0.00894133	0.0479399	1.00363	0.905818	0.858571	0.786132	0.92335	0.904178	PLEKHH3		1.82921	1.89562	7.83495e-05	6.17299e-05	0.00299123	0.000242153
ILMN_1800935	NM_022786	ARV1 homolog (S. cerevisiae) (ARV1), mRNA. (S)	ARV1	0	0	0		-0.237185	-0.00376297	0.240948	-0.395502	-0.412245	-0.180489	0.794751	0.83375	0.982734	ARV1		1.82818	-1.2565	0.00432874	0.103735	0.0145951	0.0412931
ILMN_1712705	NM_021168	RAB40C, member RAS oncogene family (RAB40C), mRNA. (S)	RAB40C	0	0	1		0.0645163	-0.00121448	-0.0633018	0.12216	-0.00681818	-0.0595507	-0.932018	-0.71264	-0.964429	RAB40C		-1.82728	1.01297	0.00056955	0.790194	0.00577959	0.214353
ILMN_1668092	NM_138961	endothelial cell adhesion molecule (ESAM), mRNA. (S)	ESAM	1	0	0		-0.0741215	0.131624	-0.0575026	0.591967	0.511838	0.652326	0.944916	0.941387	0.722374	ESAM		1.8271	1.50043	0.000921147	0.00164812	0.00704656	0.00171044
ILMN_1798602	NM_015885	PCF11, cleavage and polyadenylation factor subunit, homolog (S. cerevisiae) (PCF11), mRNA. (S)	PCF11	0	0	1		0.025706	-0.114996	0.0892898	-0.21139	0.0745844	-0.00786859	-0.774294	-0.91246	-0.918839	PCF11		-1.8258	-1.03399	0.000344807	0.667665	0.00481174	0.188425
ILMN_3234756	NR_003036	small nucleolar RNA, C/D box 6 (SNORD6), small nucleolar RNA. (S)	SNORD6	0	0	0		-0.246605	0.177281	0.0693239	-0.407879	-0.705362	-0.590573	-0.833023	-0.874458	-0.897747	SNORD6		-1.82565	-1.4824	0.00250613	0.021002	0.0109878	0.0113348
ILMN_1822571	CN283269	17000424718959 GRN_ES cDNA 5, mRNA sequence (S)	NaN	0	0	1		0.00552178	0.059646	-0.0651678	-0.0541479	-0.160216	-0.0805612	0.935946	0.890303	0.774724	CN283269		1.82386	-1.07052	0.000133903	0.110932	0.00346624	0.04364
ILMN_1794782	NM_016818	ATP-binding cassette, sub-family G (WHITE), member 1 (ABCG1), transcript variant 2, mRNA. (A)	ABCG1	1	0	0		-0.111442	-0.0740603	0.185503	0.951405	0.789955	0.842722	0.82583	0.92811	0.846959	ABCG1		1.82382	1.81675	0.00091717	0.00119346	0.00702752	0.00137928
ILMN_1780292	NM_002441	mutS homolog 5 (E. coli) (MSH5), transcript variant 3, mRNA. (A)	MSH5	1	0	0		0.089475	0.0821856	-0.171661	-0.624093	-1.0709	-0.541621	-0.947456	-0.865334	-0.785309	MSH5		-1.82264	-1.6766	0.00089764	0.0158712	0.00698552	0.00912638
ILMN_1716895	NM_002947	replication protein A3, 14kDa (RPA3), mRNA. (S)	RPA3	1	0	0		0.0463985	-0.12276	0.0763612	-0.631287	-0.5872	-0.688739	-0.996684	-0.780381	-0.820118	RPA3		-1.82226	-1.55374	0.000678366	0.000754097	0.00625136	0.0010145
ILMN_1720083	NM_139265	EH-domain containing 4 (EHD4), mRNA. (S)	EHD4	1	0	0		-0.0643155	0.0239211	0.0403944	1.92043	2.05357	1.98575	1.00079	0.930157	0.665175	EHD4		1.82181	3.96297	0.00127934	2.4632e-06	0.00811175	5.95177e-05
ILMN_3240222	NM_001080826	homolog of rat pragma of Rnd2 (PRAGMIN), mRNA. (S)	PRAGMIN	1	0	0		0.124836	-0.134122	0.00928577	0.577135	0.61454	0.677889	0.982673	0.902044	0.709505	PRAGMIN		1.82101	1.54028	0.00143183	0.00149726	0.00852382	0.00161096
ILMN_2136446	NM_003798	catenin (cadherin-associated protein), alpha-like 1 (CTNNAL1), mRNA. (S)	CTNNAL1	0	1	0		-0.0301459	0.0373715	-0.0072256	-0.691265	-1.1007	-0.59419	0.863905	0.742621	0.987394	CTNNAL1		1.82089	-1.73554	0.000296994	0.00706435	0.00467157	0.00494107
ILMN_1698252	NM_152633	Fanconi anemia, complementation group B (FANCB), transcript variant 2, mRNA. (A)	FANCB	1	0	0		-0.126045	0.0280991	0.0979463	-0.834388	-1.08464	-0.784135	-0.857847	-0.879035	-0.856499	FANCB		-1.82066	-1.86743	0.000202922	0.00138985	0.00405893	0.00152384
ILMN_1798380	NM_053067	ubiquilin 1 (UBQLN1), transcript variant 2, mRNA. (A)	UBQLN1	1	0	0		0.0322874	0.0574556	-0.089743	-0.720591	-0.604953	-0.540822	-0.694287	-1.09853	-0.797245	UBQLN1		-1.81926	-1.53914	0.00263206	0.000862518	0.0112728	0.00111154
ILMN_1714602	NM_006889	CD86 molecule (CD86), transcript variant 2, mRNA. (A)	CD86	1	0	0		0.0838286	0.0257191	-0.109548	3.03185	2.88113	2.73443	1.10953	0.781344	0.698911	CD86		1.81915	7.37411	0.00331943	9.78073e-06	0.0126028	0.000102719
ILMN_1658289	NM_032118	WD repeat domain 54 (WDR54), mRNA. (S)	WDR54	1	0	0		-0.0824988	0.00289423	0.0796045	-1.25751	-1.03607	-1.11632	-0.967506	-0.660466	-0.961332	WDR54		-1.81894	-2.19867	0.0015067	0.000141683	0.00869781	0.00037484
ILMN_1654112	NM_001037281	par-6 partitioning defective 6 homolog alpha (C. elegans) (PARD6A), transcript variant 2, mRNA. (S)	PARD6A	0	0	0		0.0188108	0.0336127	-0.0524235	-0.569864	-0.247882	-0.53391	1.00737	0.722484	0.858682	PARD6A		1.81862	-1.36656	0.000566126	0.0128482	0.00577465	0.00774716
ILMN_1765584	NM_024074	transmembrane protein 38A (TMEM38A), mRNA. (S)	TMEM38A	0	1	0		0.153988	0.0564186	-0.210407	-0.723803	-0.693182	-0.411204	0.971486	0.708661	0.907896	TMEM38A		1.81841	-1.52562	0.00304824	0.0144796	0.0120702	0.00849292
ILMN_2408450	NM_024818	ubiquitin-activating enzyme E1-domain containing 1 (UBE1DC1), transcript variant 1, mRNA. (A)	UBE1DC1	0	0	0		-0.217449	0.100381	0.117068	-0.472457	-0.470395	-0.455966	-0.743548	-0.893753	-0.94709	UBE1DC1		-1.81688	-1.38154	0.00230511	0.0128527	0.0106918	0.00774893
ILMN_3231881	XM_001126659	PREDICTED: hypothetical LOC728026 (LOC728026), mRNA. (I)	LOC728026	1	0	0		0.00396207	-0.26297	0.259008	-1.00201	-0.811564	-0.719566	-1.07305	-0.911743	-0.598992	LOC728026		-1.81662	-1.79549	0.0137085	0.00801123	0.0273867	0.00542908
ILMN_3267670	XR_037892	PREDICTED: misc_RNA (LOC100130550), miscRNA. (M)	LOC100130550	1	0	0		-0.101936	-0.0169316	0.118867	-0.843759	-0.795016	-1.0498	-0.778778	-0.906686	-0.896457	LOC100130550		-1.81584	-1.86115	0.000351635	0.000896187	0.00484972	0.00113972
ILMN_1755954	NM_014912	cytoplasmic polyadenylation element binding protein 3 (CPEB3), mRNA. (S)	CPEB3	1	0	0		-0.123932	0.0311379	0.0927941	0.954326	0.941275	1.01808	1.08193	0.840175	0.658454	CPEB3		1.81527	1.96051	0.003426	0.000145322	0.0128395	0.000379871
ILMN_1749662	NM_201397	glutathione peroxidase 1 (GPX1), transcript variant 2, mRNA. (A)	GPX1	0	1	0		0.0382537	-0.0886549	0.0504013	-0.718794	-0.589566	-0.578937	0.955883	0.81955	0.804875	GPX1		1.81517	-1.5466	0.000194082	0.000573124	0.00396022	0.000848801
ILMN_1660343	XM_930884	PREDICTED: similar to Beta-glucuronidase precursor, transcript variant 2 (LOC653080), mRNA. (I)	LOC653080	0	0	0		-0.241533	0.133425	0.108108	0.420863	0.386491	-0.0746188	0.951959	0.956266	0.671573	LOC653080		1.81495	1.18447	0.00496492	0.28986	0.0156572	0.0962947
ILMN_1767509	NM_207514	differentially expressed in FDCP 8 homolog (mouse) (DEF8), transcript variant 1, mRNA. (I)	DEF8	0	0	0		0.0143507	0.104023	-0.118374	-0.564107	-0.447618	-0.46861	-0.796568	-0.877209	-0.905849	DEF8		-1.81488	-1.4078	0.000288003	0.00261232	0.0046103	0.00236946
ILMN_1885771	XM_379123	PREDICTED: hypothetical LOC400999 (LOC400999), mRNA (S)	NaN	0	1	0		0.131702	-0.0832204	-0.048482	1.78162	1.90142	1.77427	-0.918787	-0.608538	-1.0517	XM_379123		-1.81463	3.52862	0.00428852	2.0373e-05	0.0145061	0.000141477
ILMN_1714335	NM_172037	retinol dehydrogenase 10 (all-trans) (RDH10), mRNA. (S)	RDH10	0	0	0		0.0338181	-0.168283	0.134465	0.184717	0.371518	0.296513	1.01234	0.692	0.873457	RDH10		1.81412	1.21778	0.00260493	0.0526359	0.0112118	0.0235888
ILMN_1654542	NM_032042	chromosome 5 open reading frame 21 (C5orf21), mRNA. (S)	C5orf21	0	0	0		0.135462	-0.125836	-0.00962619	-0.434588	-0.41584	-0.470397	-0.990668	-0.701917	-0.883612	C5orf21		-1.81344	-1.35686	0.00161992	0.00468573	0.00897148	0.00362256
ILMN_1771003	NM_017815	HAUS augmin-like complex, subunit 4 (HAUS4), mRNA. (S)	HAUS4	1	0	0		0.0882683	-0.0260268	-0.0622415	-1.58629	-1.50964	-1.54211	-0.961233	-0.835165	-0.779777	HAUS4		-1.81343	-2.92009	0.000257628	6.78324e-06	0.00440929	8.77169e-05
ILMN_1656501	NM_004419	dual specificity phosphatase 5 (DUSP5), mRNA. (S)	DUSP5	1	0	0		0.0282201	0.108929	-0.137149	4.81743	5.00508	4.93508	1.01066	0.738224	0.822942	DUSP5		1.81161	30.257	0.00137738	6.94629e-07	0.00839091	3.79769e-05
ILMN_1737805	NM_017901	two pore segment channel 1 (TPCN1), mRNA. (S)	TPCN1	1	0	0		-0.203978	0.0685545	0.135424	-1.05033	-1.14499	-0.695573	-0.892782	-0.86899	-0.809269	TPCN1		-1.81129	-1.95021	0.00130538	0.00495392	0.00820528	0.00377328
ILMN_1722811	NM_004064	cyclin-dependent kinase inhibitor 1B (p27, Kip1) (CDKN1B), mRNA. (S)	CDKN1B	1	0	0		-0.0143335	-0.0837266	0.0980601	-0.513583	-0.601401	-0.904122	-0.851464	-0.729583	-0.989767	CDKN1B		-1.81119	-1.59442	0.000737672	0.00654818	0.00646897	0.00466553
ILMN_1664176	NM_006329	fibulin 5 (FBLN5), mRNA. (S)	FBLN5	1	0	0		0.0124474	0.161014	-0.173461	2.94754	3.02862	3.23633	0.801359	0.841819	0.927551	FBLN5		1.81115	8.40256	0.00116852	1.87244e-05	0.00773623	0.000134674
ILMN_1736077	NM_006859	lipoic acid synthetase (LIAS), nuclear gene encoding mitochondrial protein, transcript variant 1, mRNA. (I)	LIAS	0	0	1		-0.168099	0.225742	-0.0576431	0.0568682	0.0207763	0.0391933	-0.872127	-0.792597	-0.903072	LIAS		-1.80993	1.02736	0.0021614	0.757433	0.0103339	0.207408
ILMN_2160160	NR_000016	small nucleolar RNA, C/D box 36C (SNORD36C), small nucleolar RNA. (S)	SNORD36C	0	0	0		0.045186	0.11714	-0.162326	0.541924	0.458959	0.0891846	-0.950382	-0.759823	-0.856853	SNORD36C		-1.80962	1.28641	0.00103301	0.0889236	0.00736458	0.0363674
ILMN_1803073	NM_021800	DnaJ (Hsp40) homolog, subfamily C, member 12 (DNAJC12), transcript variant 1, mRNA. (I)	DNAJC12	1	0	0		0.0819715	0.0213242	-0.103296	-0.830048	-1.46414	-0.851911	-0.753995	-0.772669	-1.03984	DNAJC12		-1.80939	-2.06866	0.00133776	0.00815447	0.00828146	0.00550258
ILMN_2375825	NM_001774	CD37 molecule (CD37), transcript variant 1, mRNA. (A)	CD37	1	0	0		0.01897	0.136533	-0.155503	-1.64459	-1.44639	-1.5209	-0.895957	-0.864419	-0.805301	CD37		-1.80904	-2.9025	0.000652782	0.000115826	0.00616629	0.000335466
ILMN_1786972	NM_006513	seryl-tRNA synthetase (SARS), mRNA. (S)	SARS	0	0	0		-0.0460196	0.0264769	0.0195428	-0.356709	-0.387462	-0.273989	-1.01409	-0.871565	-0.679604	SARS		-1.80887	-1.26522	0.00101218	0.00116314	0.00730011	0.00135608
ILMN_1778242	NM_006888	calmodulin 1 (phosphorylase kinase, delta) (CALM1), mRNA. (S)	CALM1	0	1	0		0.0397576	0.021046	-0.0608036	1.17058	0.889937	1.19031	-0.948375	-0.763324	-0.853318	CALM1		-1.80877	2.11933	0.000157287	0.000441071	0.0037121	0.000719515
ILMN_1801606	NM_001033569	archaelysin family metallopeptidase 2 (AMZ2), transcript variant 2, mRNA. (A)	AMZ2	0	0	1		0.0523634	0.0370013	-0.0893648	0.0425737	-0.00582435	0.215429	-0.779307	-0.687338	-1.09744	AMZ2		-1.80838	1.06	0.00294053	0.356838	0.011867	0.113953
ILMN_1889878	XM_498958	PREDICTED: LOC440998 (LOC440998), mRNA (S)	NaN	1	0	0		0.0216859	0.133063	-0.154749	-0.700441	-0.889851	-0.548062	-0.807134	-0.926907	-0.829919	XM_498958		-1.80832	-1.63896	0.000730917	0.00532705	0.00646548	0.00399557
ILMN_1732074	XR_018923	PREDICTED: similar to Heterogeneous nuclear ribonucleoprotein A1 (Helix-destabilizing protein) (Single-strand RNA-binding protein) (hnRNP core protein A1) (HDP) (LOC648210), mRNA. (A)	LOC648210	1	0	0		-0.0969497	0.00730411	0.0896456	-0.95627	-0.884329	-0.973202	-0.827981	-0.81013	-0.925743	LOC648210		-1.80828	-1.91578	0.000191568	0.000100876	0.00394299	0.000312813
ILMN_1813685	NM_003929	RAB7, member RAS oncogene family-like 1 (RAB7L1), mRNA. (S)	RAB7L1	1	0	0		-0.109829	0.0212168	0.0886121	1.57544	1.56955	1.64642	0.90084	0.803409	0.859362	RAB7L1		1.80818	3.02542	0.000190294	1.46311e-05	0.00394299	0.000123518
ILMN_2038775	NM_001069	tubulin, beta 2A (TUBB2A), mRNA. (S)	TUBB2A	1	0	0		0.091364	0.121853	-0.213217	3.36492	3.31821	3.1042	0.76314	0.862001	0.936053	TUBB2A		1.80717	9.59606	0.00194368	1.67529e-05	0.00987247	0.000129494
ILMN_1690217	NM_003571	beaded filament structural protein 2, phakinin (BFSP2), mRNA. (S)	BFSP2	1	0	0		0.0561767	0.0154306	-0.0716073	1.47241	1.72241	1.21986	0.832664	0.840407	0.88799	BFSP2		1.80711	2.77322	3.28794e-05	0.000603496	0.0024932	0.000878521
ILMN_2412384	NM_057735	cyclin E2 (CCNE2), transcript variant 2, mRNA. (A)	CCNE2	0	0	0		-0.125221	0.000821332	0.1244	-0.47436	-0.226067	-0.358329	0.967275	0.722023	0.869578	CCNE2		1.8062	-1.27714	0.00109172	0.0255579	0.00751172	0.0132081
ILMN_1863738	BC080625	cDNA clone IMAGE:6338670 (S)	NaN	0	1	0		0.00226447	0.0746366	-0.076901	-0.584882	-0.742651	-0.800511	1.02245	0.874099	0.662012	BC080625		1.80607	-1.63507	0.00167199	0.000806329	0.00916691	0.00106079
ILMN_1671423	XM_945864	PREDICTED: hypothetical protein LOC650263 (LOC650263), mRNA. (S)	LOC650263	0	0	1		0.026849	-0.146857	0.120008	0.134824	-0.103521	0.0855913	0.866544	0.869725	0.821318	LOC650263		1.80566	1.02738	0.00043373	0.73355	0.00516727	0.202511
ILMN_1813833	NM_022493	nuclear prelamin A recognition factor-like (NARFL), mRNA. (S)	NARFL	1	0	0		0.151997	-0.0254301	-0.126567	-1.45084	-1.1367	-1.26349	-0.89009	-0.729928	-0.937426	NARFL		-1.8056	-2.43459	0.00115494	0.000465584	0.00769483	0.000744322
ILMN_2330410	NM_001037808	eukaryotic translation initiation factor 3, subunit C (EIF3C), transcript variant 2, mRNA. (A)	EIF3C	0	0	0		-0.208524	0.183105	0.025419	-0.41596	-0.209933	-0.567718	-0.8372	-0.813823	-0.905593	EIF3C		-1.80526	-1.31756	0.00189113	0.0610119	0.00975237	0.0265931
ILMN_1756676	NM_001009936	PHD finger protein 19 (PHF19), transcript variant 2, mRNA. (I)	PHF19	1	0	0		-0.00569946	-0.080592	0.0862914	-1.0127	-0.838925	-0.957863	-0.833304	-0.87965	-0.841924	PHF19		-1.80453	-1.91387	7.14282e-05	0.000184843	0.00291199	0.000433675
ILMN_1735788	NM_001039141	TRIO and F-actin binding protein (TRIOBP), transcript variant 6, mRNA. (I)	TRIOBP	0	0	0		-0.0360465	0.0377646	-0.00171814	-0.46915	-0.271244	-0.276642	0.800857	0.896881	0.856102	TRIOBP		1.8041	-1.26489	1.70617e-05	0.00776304	0.0024932	0.00529721
ILMN_1676077	NM_001001695	FLJ42418 protein (FLJ42418), mRNA. (S)	FLJ42418	0	1	0		0.0121241	0.00852942	-0.0206535	-1.39837	-1.38218	-1.38989	0.693197	0.940735	0.91624	FLJ42418		1.80257	-2.62105	0.000431935	2.69698e-08	0.00516191	1.17504e-05
ILMN_1750401	NM_001100408	chromosome 17 open reading frame 62 (C17orf62), transcript variant 3, mRNA. (S)	C17orf62	0	0	0		0.0276391	0.00900225	-0.0366413	-0.523436	-0.354311	-0.201932	-0.938288	-0.834996	-0.776062	C17orf62		-1.80223	-1.28333	7.66632e-05	0.0191608	0.00296833	0.0105489
ILMN_1699525	NM_198901	sorcin (SRI), transcript variant 2, mRNA. (A)	SRI	1	0	0		0.133914	-0.109907	-0.0240075	0.769941	0.809424	0.388948	0.896316	0.813936	0.838926	SRI		1.80216	1.57582	0.000354162	0.0124519	0.00485164	0.00755748
ILMN_1683933	NM_175739	serpin peptidase inhibitor, clade A (alpha-1 antiproteinase, antitrypsin), member 9 (SERPINA9), mRNA. (S)	SERPINA9	0	0	1		0.0164758	0.129011	-0.145487	0.0077187	-0.0331483	-0.00346916	1.09936	0.489013	0.958947	SERPINA9		1.80139	-1.0067	0.0134333	0.910624	0.0270599	0.238726
ILMN_1774823	NM_033625	ribosomal protein L34 (RPL34), transcript variant 2, mRNA. (I)	RPL34	0	1	0		-0.019395	0.081396	-0.062001	-0.654356	-0.692016	-0.737757	1.08162	0.873667	0.591797	RPL34		1.80129	-1.61856	0.00459264	0.000142295	0.0151603	0.00037592
ILMN_1790843	NM_145007	NLR family, pyrin domain containing 11 (NLRP11), mRNA. (S)	NLRP11	1	0	0		0.134176	-0.0968885	-0.0372871	-1.17493	-1.14856	-1.23694	-0.86684	-0.802076	-0.878078	NLRP11		-1.80125	-2.27648	0.000315696	8.86095e-05	0.0047043	0.000292964
ILMN_3283470	XM_941010	PREDICTED: similar to ribosomal protein L10 (LOC644937), mRNA. (M)	LOC644937	1	0	0		0.0149402	-0.142737	0.127796	-1.00044	-0.908045	-1.14988	-1.12968	-0.674192	-0.741585	LOC644937		-1.80061	-2.02715	0.00637544	0.000640404	0.0177727	0.000911783
ILMN_3283772	XR_039184	PREDICTED: misc_RNA (LOC644237), miscRNA. (M)	LOC644237	1	0	0		0.0239678	0.0294193	-0.0533871	-0.92984	-0.991472	-0.820161	-0.956557	-0.984563	-0.599024	LOC644237		-1.7984	-1.88403	0.00262655	8.72161e-05	0.0112638	0.000289594
ILMN_1658016	NM_178457	zinc finger protein 831 (ZNF831), mRNA. (A)	ZNF831	0	0	0		-0.055431	0.131121	-0.0756899	-0.372015	-0.410914	-0.386772	0.861082	0.885909	0.790782	ZNF831		1.79742	-1.3103	0.00029572	0.00429206	0.00467157	0.00340094
ILMN_3194087	NR_023918	hypothetical LOC29092 (HSPC157), transcript variant 1, non-coding RNA. (A)	HSPC157	0	0	0		-0.0401445	0.050829	-0.0106845	0.124307	0.0569287	0.181469	-0.900809	-0.654407	-0.980318	HSPC157		-1.79649	1.08741	0.00114521	0.0544168	0.0076633	0.0242221
ILMN_1785424	NM_006720	actin binding LIM protein 1 (ABLIM1), transcript variant 4, mRNA. (A)	ABLIM1	1	0	0		0.00767759	-0.0902906	0.082613	-1.95807	-1.86444	-2.13289	-0.924027	-0.782867	-0.8285	ABLIM1		-1.79643	-3.959	0.000202922	2.87825e-05	0.00405893	0.00016894
ILMN_2148679	NR_003263	succinate dehydrogenase complex, subunit A, flavoprotein pseudogene 3 (SDHAP3) on chromosome 5. (S)	SDHAP3	1	0	0		-0.0443678	-0.124752	0.16912	0.712446	0.537202	0.609824	0.961939	0.705035	0.868246	SDHAP3		1.79636	1.53669	0.00185187	0.00362049	0.00961287	0.00299166
ILMN_2096747	NR_002436	small nucleolar RNA, H/ACA box 33 (SNORA33), small nucleolar RNA. (S)	SNORA33	0	0	0		-0.136355	0.0828454	0.0535093	0.604683	0.680725	0.424243	-0.684987	-0.946761	-0.90333	SNORA33		-1.7963	1.4844	0.00135175	0.00512235	0.0082926	0.0038746
ILMN_3233135	NM_018121	family with sequence similarity 178, member A (FAM178A), transcript variant 1, mRNA. (I)	FAM178A	0	0	0		-0.0506269	-0.106261	0.156888	-0.0965289	-0.093772	-0.228121	0.899506	0.724645	0.910693	FAM178A		1.7962	-1.1015	0.00108304	0.202207	0.00748497	0.0716345
ILMN_2196347	NM_004064	cyclin-dependent kinase inhibitor 1B (p27, Kip1) (CDKN1B), mRNA. (S)	CDKN1B	0	0	0		-0.160314	0.169942	-0.00962852	-0.353393	-0.319698	-0.708413	-0.813387	-0.633707	-1.08602	CDKN1B		-1.79548	-1.37602	0.00653125	0.0424854	0.0180262	0.0198014
ILMN_1750711	NM_001033580	myosin XIX (MYO19), transcript variant 3, mRNA. (I)	MYO19	1	0	0		0.0956842	0.00135303	-0.0970372	-1.21317	-1.03522	-1.10016	-0.863711	-0.974357	-0.694839	MYO19		-1.7954	-2.16773	0.00101707	0.000126034	0.00730902	0.000351589
ILMN_1769282	NM_152330	FERM domain containing 6 (FRMD6), mRNA. (S)	FRMD6	1	0	0		-0.318931	0.249743	0.0691877	1.3206	1.57274	1.36964	0.944877	0.937397	0.648048	FRMD6		1.79432	2.67769	0.0122124	0.00153458	0.0256277	0.00163491
ILMN_1814737	NM_175920	leucyl/cystinyl aminopeptidase (LNPEP), transcript variant 2, mRNA. (A)	LNPEP	0	0	0		-0.102979	0.0841415	0.0188374	0.294443	0.247471	0.132663	-0.714856	-1.08312	-0.732199	LNPEP		-1.79426	1.16866	0.00307177	0.0367815	0.0121146	0.0176223
ILMN_1692790	NM_014288	integrin beta 3 binding protein (beta3-endonexin) (ITGB3BP), mRNA. (S)	ITGB3BP	1	0	0		0.0747398	0.00565552	-0.0803953	-1.3014	-1.49302	-1.51492	-0.651568	-1.06126	-0.817102	ITGB3BP		-1.79416	-2.70654	0.00268314	6.0336e-05	0.0113642	0.000239211
ILMN_1775498	NM_182565	family with sequence similarity 100, member B (FAM100B), mRNA. (S)	FAM100B	0	0	0		0.0941493	0.0316957	-0.125845	-0.177954	-0.462848	-0.289385	-0.812684	-0.937401	-0.779621	FAM100B		-1.79407	-1.23976	0.000485332	0.0425698	0.00536275	0.0198331
ILMN_1761778	NM_001244	tumor necrosis factor (ligand) superfamily, member 8 (TNFSF8), mRNA. (S)	TNFSF8	0	1	0		0.0228466	-0.0136884	-0.00915822	-0.569477	-0.645531	-0.58937	0.897469	0.637608	0.992987	TNFSF8		1.79339	-1.51725	0.00139537	1.91857e-05	0.00845586	0.000136058
ILMN_1723486	NM_000189	hexokinase 2 (HK2), mRNA. (S)	HK2	1	0	0		-0.0324357	0.0517972	-0.0193615	-2.0153	-1.62757	-1.9273	-0.950404	-0.825834	-0.748427	HK2		-1.79198	-3.62184	0.000197872	0.00010264	0.00401602	0.000316477
ILMN_1798712	NM_003363	ubiquitin specific peptidase 4 (proto-oncogene) (USP4), transcript variant 1, mRNA. (A)	USP4	0	0	0		-0.124773	0.0181395	0.106633	-0.577607	-0.650293	-0.425993	-0.919318	-0.68711	-0.918028	USP4		-1.79189	-1.4654	0.00119895	0.00428487	0.00786055	0.00339924
ILMN_2200659	NR_003038	small nucleolar RNA host gene (non-protein coding) 5 (SNHG5) on chromosome 6. (S)	SNHG5	0	0	0		0.0561912	0.090012	-0.146203	-0.394579	-0.574609	-0.612513	-0.798013	-0.757351	-0.967464	SNHG5		-1.79122	-1.44116	0.00100805	0.00615599	0.00729434	0.00444969
ILMN_1764096	NM_004059	cysteine conjugate-beta lyase, cytoplasmic (CCBL1), transcript variant 1, mRNA. (S)	CCBL1	0	1	0		-0.0762072	0.0714804	0.00472682	-0.913374	-1.07822	-0.967567	0.868023	0.779701	0.870275	CCBL1		1.78922	-1.98122	8.67222e-05	0.000107446	0.00308357	0.000323545
ILMN_1651799	NM_018976	solute carrier family 38, member 2 (SLC38A2), mRNA. (S)	SLC38A2	0	1	0		-0.0622759	0.269414	-0.207138	1.63854	1.53158	1.1287	-0.659878	-0.636785	-1.21681	SLC38A2		-1.78735	2.69996	0.0238988	0.00240055	0.0384508	0.00223674
ILMN_1779252	NM_006074	tripartite motif-containing 22 (TRIM22), mRNA. (S)	TRIM22	1	0	0		-0.0474796	-0.0568876	0.104367	4.48617	4.05036	4.599	0.92137	0.735541	0.855741	TRIM22		1.78701	20.8	0.000374405	1.52345e-05	0.00495403	0.000125766
ILMN_1677607	NM_006918	sterol-C5-desaturase (ERG3 delta-5-desaturase homolog, S. cerevisiae)-like (SC5DL), transcript variant 1, mRNA. (A)	SC5DL	1	0	0		0.0398778	0.0782482	-0.118126	1.07838	1.20252	1.24748	1.02304	0.858701	0.629966	SC5DL		1.78663	2.25969	0.00289365	0.000115841	0.0117886	0.000335466
ILMN_1665526	NM_198723	transcription elongation factor A (SII), 2 (TCEA2), transcript variant 2, mRNA. (A)	TCEA2	0	0	1		-0.0702616	-0.0889998	0.159261	-0.133924	-0.0521816	-0.119903	-0.923668	-0.693062	-0.894721	TCEA2		-1.78652	-1.07326	0.0014844	0.289972	0.00864731	0.0963262
ILMN_3256801	NR_024125	chromosome 1 open reading frame 203 (C1orf203), non-coding RNA. (M)	C1orf203	1	0	0		0.206033	-0.0922304	-0.113803	1.03572	1.02785	0.730579	0.879895	1.12411	0.506905	C1orf203		1.78629	1.9071	0.0155659	0.00294373	0.0296607	0.00257038
ILMN_1721901	NM_003798	catenin (cadherin-associated protein), alpha-like 1 (CTNNAL1), mRNA. (S)	CTNNAL1	0	1	0		-0.0429017	0.060452	-0.0175503	-0.614661	-0.993048	-0.74434	0.860596	0.80537	0.843709	CTNNAL1		1.78578	-1.72192	1.84412e-05	0.00244278	0.0024932	0.00226654
ILMN_2197365	NM_002923	regulator of G-protein signalling 2, 24kDa (RGS2), mRNA. (S)	RGS2	1	0	0		-0.145918	0.21253	-0.0666118	1.90574	1.8378	1.63932	0.991268	0.772478	0.745418	RGS2		1.78557	3.46844	0.00332965	0.000184815	0.012618	0.000433675
ILMN_1657746	NM_004332	biphenyl hydrolase-like (serine hydrolase) (BPHL), mRNA. (S)	BPHL	0	0	0		-0.00573311	0.00863352	-0.00290041	0.217844	0.37465	0.472626	-0.763033	-0.84192	-0.90411	BPHL		-1.78553	1.27902	3.42889e-05	0.00879784	0.0024932	0.00582591
ILMN_1712707	NM_024527	abhydrolase domain containing 8 (ABHD8), mRNA. (S)	ABHD8	0	0	1		-0.0363049	-0.0545879	0.0908928	0.0173708	-0.246637	-0.142642	0.878645	0.836912	0.79152	ABHD8		1.78471	-1.08973	8.90949e-05	0.237727	0.00308357	0.081753
ILMN_2149053	NM_018151	RAP1 interacting factor homolog (yeast) (RIF1), mRNA. (S)	RIF1	0	0	0		-0.294571	0.243761	0.0508094	-0.32755	-0.115203	-0.667779	-0.747375	-0.74817	-1.01128	RIF1		-1.78461	-1.29251	0.00977525	0.1755	0.0224863	0.0637818
ILMN_1806037	NM_003258	thymidine kinase 1, soluble (TK1), mRNA. (S)	TK1	0	0	0		0.0868504	-0.0612153	-0.0256351	-0.532829	-0.774174	-0.0609591	0.823911	0.672963	1.00744	TK1		1.78357	-1.37172	0.00143108	0.10028	0.00852382	0.0401368
ILMN_1663090	NM_032195	SON DNA binding protein (SON), transcript variant b, mRNA. (I)	SON	0	0	0		0.0618954	0.100608	-0.162503	-0.362575	-0.300123	-0.379592	-0.735089	-0.878006	-0.887964	SON		-1.78223	-1.27229	0.00095761	0.0153047	0.00714048	0.00886326
ILMN_3200378	XR_017898	PREDICTED: misc_RNA (LOC401127), miscRNA. (A)	LOC401127	1	0	0		-0.115898	0.129825	-0.0139265	-0.996473	-1.02733	-1.07569	-0.870175	-0.679798	-0.946579	LOC401127		-1.78038	-2.04651	0.00145492	0.000160167	0.00855984	0.000399515
ILMN_1760143	NM_175573	adhesion regulating molecule 1 (ADRM1), transcript variant 2, mRNA. (A)	ADRM1	1	0	0		-0.0433519	-0.0426578	0.0860097	1.01609	0.319933	1.17871	0.835863	0.761636	0.898657	ADRM1		1.78022	1.78787	0.00014153	0.0348098	0.0035656	0.0168822
ILMN_3225162	XR_037423	PREDICTED: misc_RNA (LOC729314), miscRNA. (A)	LOC729314	0	0	1		0.0299607	0.0495957	-0.0795564	0.0845669	0.00116922	-0.044666	0.869887	0.764143	0.862109	LOC729314		1.78021	1.00953	9.36912e-05	0.816291	0.00310577	0.21987
ILMN_1747395	NM_004727	solute carrier family 24 (sodium/potassium/calcium exchanger), member 1 (SLC24A1), mRNA. (S)	SLC24A1	0	1	0		-0.161664	0.082716	0.0789483	1.36058	1.29547	1.21449	-1.06871	-0.538835	-0.885365	SLC24A1		-1.77888	2.44558	0.00900545	0.000145051	0.0214563	0.000379576
ILMN_1795431	NM_006611	killer cell lectin-like receptor subfamily A, member 1 (KLRA1), mRNA. (S)	KLRA1	0	0	1		-0.0484417	-0.0323582	0.0807999	0.0432135	0.0540959	-0.0104912	-0.865963	-0.869142	-0.757046	KLRA1		-1.77857	1.02026	0.000111006	0.557691	0.00328981	0.16322
ILMN_2367743	NM_001070	tubulin, gamma 1 (TUBG1), mRNA. (A)	TUBG1	0	0	1		-0.162061	0.00579245	0.156269	-0.254185	0.125996	0.258337	0.714607	0.705967	1.07014	TUBG1		1.77798	1.03053	0.00535384	0.820443	0.0161805	0.220752
ILMN_1762407	NM_031215	Cdk5 and Abl enzyme substrate 2 (CABLES2), mRNA. (S)	CABLES2	0	0	1		0.0158406	-0.150788	0.134947	-0.103679	0.0509249	0.136818	0.952902	0.707809	0.828769	CABLES2		1.77747	1.01961	0.00159571	0.809307	0.00893186	0.218447
ILMN_2355738	NM_001040694	inner centromere protein antigens 135/155kDa (INCENP), transcript variant 1, mRNA. (A)	INCENP	1	0	0		-0.120295	-0.0102732	0.130568	-1.19328	-1.28256	-1.34332	-0.810346	-0.663641	-1.01507	INCENP		-1.7773	-2.41673	0.00268363	0.000114027	0.0113642	0.000334124
ILMN_3272074	NM_181427	GA binding protein transcription factor, beta subunit 1 (GABPB1), transcript variant gamma-3, mRNA. (M)	GABPB1	0	0	0		-0.201708	0.163829	0.0378791	-0.249478	-0.180321	-0.374059	0.968656	0.80289	0.716758	GABPB1		1.77699	-1.2041	0.0031156	0.0916735	0.0122037	0.037269
ILMN_1695414	NM_018154	ASF1 anti-silencing function 1 homolog B (S. cerevisiae) (ASF1B), mRNA. (S)	ASF1B	0	0	0		-0.0712756	-0.0400856	0.111361	-0.420853	-0.429896	-0.205154	0.733891	0.83077	0.923608	ASF1B		1.77697	-1.2763	0.000456692	0.0190955	0.00525178	0.0105256
ILMN_1705737	NM_000884	IMP (inosine monophosphate) dehydrogenase 2 (IMPDH2), mRNA. (S)	IMPDH2	1	0	0		0.0274512	0.0507519	-0.0782031	-0.862219	-0.91755	-0.885724	-1.05353	-0.595711	-0.836325	IMPDH2		-1.77587	-1.85125	0.00387809	3.17924e-05	0.0137243	0.000177737
ILMN_1756328	NM_199123	SET domain containing 3 (SETD3), transcript variant 2, mRNA. (I)	SETD3	1	0	0		-0.101193	0.00116348	0.10003	-1.38818	-1.48562	-1.28338	-0.878474	-0.810966	-0.795498	SETD3		-1.77561	-2.61304	0.000198517	7.31654e-05	0.00401602	0.000266286
ILMN_1747924	XM_932079	PREDICTED: hypothetical protein LOC644254 (LOC644254), mRNA. (S)	LOC644254	0	1	0		0.00616957	-0.0851007	0.0789311	-0.599848	-0.768118	-0.582367	0.835487	0.797186	0.85195	LOC644254		1.77548	-1.56929	7.87213e-05	0.00101948	0.00299123	0.00124229
ILMN_1727001	NM_014829	DEAD (Asp-Glu-Ala-Asp) box polypeptide 46 (DDX46), mRNA. (S)	DDX46	0	0	0		-0.0566536	-0.0653236	0.121977	0.377879	0.414351	0.277908	0.866477	0.842616	0.775447	DDX46		1.77544	1.2805	0.000243976	0.00828489	0.00430213	0.00556547
ILMN_1715947	XR_018923	PREDICTED: similar to Heterogeneous nuclear ribonucleoprotein A1 (Helix-destabilizing protein) (Single-strand RNA-binding protein) (hnRNP core protein A1) (HDP) (LOC648210), mRNA. (A)	LOC648210	1	0	0		-0.0963217	-0.130421	0.226743	-1.00624	-1.0351	-0.789252	-0.817567	-0.955923	-0.710886	LOC648210		-1.77538	-1.92323	0.00349201	0.00237655	0.0129587	0.00222074
ILMN_1657497	NM_014809	KIAA0319 (KIAA0319), transcript variant 1, mRNA. (S)	KIAA0319	1	0	0		-0.191944	0.181016	0.0109282	1.41166	1.62918	1.21585	0.786102	0.962589	0.73535	KIAA0319		1.77524	2.67381	0.00293521	0.000911323	0.0118668	0.00115209
ILMN_2150802	NM_025084	hypothetical protein FLJ22795 (FLJ22795), mRNA. (S)	FLJ22795	0	0	0		-0.0787351	0.129052	-0.0503172	0.480855	0.254096	0.342502	-0.94202	-0.726888	-0.814243	FLJ22795		-1.77487	1.28267	0.000782572	0.0178994	0.00661945	0.0100209
ILMN_1731206	NM_033120	naked cuticle homolog 2 (Drosophila) (NKD2), mRNA. (S)	NKD2	0	0	0		0.0774174	-0.00809008	-0.0693273	-0.280331	-0.0579558	-0.301057	-0.878144	-0.687903	-0.915417	NKD2		-1.77418	-1.15919	0.000551324	0.0741131	0.00573816	0.0312502
ILMN_1804090	NM_012140	solute carrier family 25 (mitochondrial carrier; dicarboxylate transporter), member 10 (SLC25A10), nuclear gene encoding mitochondrial protein, mRNA. (S)	SLC25A10	1	0	0		0.164158	-0.10731	-0.056848	-1.87829	-1.53324	-1.55727	-0.762903	-0.659877	-1.0559	SLC25A10		-1.77304	-3.15199	0.0046859	0.000284161	0.0152497	0.000553194
ILMN_3274351	XR_017337	PREDICTED: misc_RNA (LOC644037), miscRNA. (M)	LOC644037	1	0	0		0.0463396	-0.155284	0.108945	-1.17392	-1.15388	-1.14297	-1.0119	-0.78164	-0.685125	LOC644037		-1.77304	-2.22981	0.00275628	0.000134433	0.0115026	0.000363532
ILMN_1661750	NM_007127	villin 1 (VIL1), mRNA. (S)	VIL1	0	0	0		-0.116653	0.00414233	0.11251	0.194733	0.248582	0.425209	0.783017	0.671517	1.0228	VIL1		1.77249	1.22222	0.00256003	0.0393916	0.011125	0.0186341
ILMN_1709227	NM_198489	coiled-coil domain containing 84 (CCDC84), mRNA. (S)	CCDC84	1	0	0		0.0579827	-0.00100021	-0.0569825	0.798257	0.657655	0.923691	0.87847	0.768337	0.830515	CCDC84		1.77249	1.73292	5.6708e-05	0.000691803	0.00280793	0.000959861
ILMN_3230241	XR_042006	PREDICTED: misc_RNA (LOC728975), miscRNA. (A)	LOC728975	0	0	0		-0.168589	0.198256	-0.0296666	-0.284114	-0.432935	-0.442028	0.910908	0.785258	0.780874	LOC728975		1.77237	-1.30709	0.00200077	0.0311123	0.00997929	0.0154394
ILMN_1756572	NM_015697	coenzyme Q2 homolog, prenyltransferase (yeast) (COQ2), mRNA. (S)	COQ2	0	0	0		0.166438	-0.00155856	-0.16488	-0.202748	-0.0893843	-0.326093	-0.655581	-0.866656	-0.953515	COQ2		-1.77184	-1.15355	0.00318016	0.154485	0.0123201	0.0573876
ILMN_1781085	NM_012108	BCR downstream signaling 1 (BRDG1), mRNA. (S)	BRDG1	0	0	1		0.0012255	-0.00458357	0.00335807	0.17385	0.265508	-0.0844802	0.843752	0.711359	0.920114	BRDG1		1.77163	1.08545	0.000173225	0.322153	0.00382368	0.104876
ILMN_1776582	NM_005391	pyruvate dehydrogenase kinase, isozyme 3 (PDK3), mRNA. (S)	PDK3	1	0	0		-0.0953102	-0.0231937	0.118504	-0.801209	-0.662374	-0.695299	-0.783384	-0.702338	-0.986502	PDK3		-1.7704	-1.64676	0.00143906	0.000676125	0.00852382	0.000945217
ILMN_1796244	NM_006110	CD2 (cytoplasmic tail) binding protein 2 (CD2BP2), mRNA. (S)	CD2BP2	0	1	0		0.058702	-0.0123359	-0.0463661	0.558734	1.0974	0.625065	-0.902042	-0.63557	-0.934255	CD2BP2		-1.77025	1.69396	0.00116446	0.0115911	0.00772063	0.00715499
ILMN_2233783	NM_001775	CD38 molecule (CD38), mRNA. (S)	CD38	0	1	0		-0.0986596	0.124682	-0.0260226	0.790762	0.528071	0.577758	-0.53864	-0.849217	-1.0839	CD38		-1.77021	1.54992	0.00854466	0.00370195	0.0208808	0.00304269
ILMN_3236928	NM_014017	roadblock domain containing 3 (ROBLD3), mRNA. (S)	ROBLD3	0	0	0		-0.00777521	-0.0580309	0.0658061	0.474447	0.244228	0.477495	-0.93436	-0.638014	-0.898057	ROBLD3		-1.76967	1.31834	0.00118625	0.00945331	0.00779916	0.00615682
ILMN_1757872	XM_291277	PREDICTED: hypothetical protein DKFZp761P0423 (DKFZp761P0423), mRNA. (A)	DKFZp761P0423	1	0	0		0.0335455	-0.0431589	0.00961334	0.689747	0.527499	0.729233	0.868533	0.813349	0.787845	DKFZp761P0423		1.76938	1.56789	1.50879e-05	0.000591726	0.0024932	0.0008664
ILMN_3237598	NR_024321	non-protein coding RNA 115 (NCRNA00115), non-coding RNA. (S)	NCRNA00115	0	1	0		-0.0418072	0.0561661	-0.0143589	-0.799202	-0.637438	-0.649031	0.691881	0.825332	0.952397	NCRNA00115		1.76933	-1.61914	0.000519696	0.000311055	0.00557589	0.000583784
ILMN_2399363	NM_194448	C-type lectin domain family 4, member A (CLEC4A), transcript variant 4, mRNA. (A)	CLEC4A	0	1	0		0.0025473	0.0142825	-0.0168298	0.740762	0.645936	0.634631	-0.717786	-0.782495	-0.968808	CLEC4A		-1.76912	1.59524	0.000408095	4.22008e-05	0.00511334	0.000202749
ILMN_2269256	NM_021800	DnaJ (Hsp40) homolog, subfamily C, member 12 (DNAJC12), transcript variant 1, mRNA. (I)	DNAJC12	1	0	0		0.0818937	-0.0316876	-0.0502061	-0.807904	-0.869511	-0.969348	-0.790504	-0.759574	-0.917966	DNAJC12		-1.76869	-1.84325	0.000207012	0.000147039	0.00408296	0.000381175
ILMN_1727553	NM_022090	chromosome 5 open reading frame 54 (C5orf54), mRNA. (S)	C5orf54	0	1	0		0.0365547	0.00970942	-0.0462642	-0.539683	-1.02546	-0.709674	1.01119	0.706364	0.750369	C5orf54		1.76864	-1.69146	0.00111087	0.00629154	0.00755029	0.00452403
ILMN_1753122	NM_024596	microcephalin 1 (MCPH1), mRNA. (S)	MCPH1	0	0	1		-0.205742	0.232471	-0.0267292	0.225874	0.0482717	0.116926	-0.66197	-0.829922	-0.976018	MCPH1		-1.76864	1.09456	0.00623344	0.396203	0.0175855	0.123911
ILMN_2206554	NM_025181	solute carrier family 35, member F5 (SLC35F5), mRNA. (S)	SLC35F5	0	0	0		0.0106497	0.0137598	-0.0244095	-0.0984394	-0.274876	-0.294918	-0.728299	-0.934293	-0.804471	SLC35F5		-1.76829	-1.16695	0.000179345	0.0248569	0.00384207	0.0129347
ILMN_2415949	NM_138777	mitochondrial ribosome recycling factor (MRRF), nuclear gene encoding mitochondrial protein, transcript variant 1, mRNA. (A)	MRRF	0	0	0		0.0573136	0.0039962	-0.0613098	-0.560892	-0.407155	-0.467431	-0.972162	-0.542457	-0.950602	MRRF		-1.76754	-1.39329	0.00465377	0.00105557	0.0152027	0.00126976
ILMN_1655694	XM_936101	PREDICTED: hypothetical protein LOC642031 (LOC642031), mRNA. (S)	LOC642031	0	0	0		0.0710171	0.0634959	-0.134513	-0.0375211	-0.505177	-0.255307	0.969048	0.727009	0.769161	LOC642031		1.76754	-1.20247	0.00121856	0.152799	0.00790678	0.0568569
ILMN_2231985	NM_006948	heat shock protein 70kDa family, member 13 (HSPA13), mRNA. (S)	HSPA13	1	0	0		-0.00677984	0.0738255	-0.0670456	-0.543538	-0.803045	-0.72178	-1.00459	-0.569969	-0.88858	HSPA13		-1.76669	-1.61267	0.00381484	0.00136182	0.0135746	0.00150323
ILMN_1718265	NM_004849	ATG5 autophagy related 5 homolog (S. cerevisiae) (ATG5), mRNA. (S)	ATG5	0	0	0		0.0396219	-0.0350826	-0.00453927	0.473815	0.551246	0.297694	0.969916	0.847222	0.644045	ATG5		1.76589	1.35747	0.00109059	0.00484561	0.00751172	0.00370629
ILMN_1903049	CA391675	cs17g03.y1 Human Retinal pigment epithelium/choroid cDNA (Un-normalized, unamplified): cs cDNA clone cs17g03 5, mRNA sequence (S)	NaN	1	0	0		0.202024	-0.121485	-0.0805398	-1.203	-1.10246	-0.88755	-0.767068	-0.834205	-0.859193	CA391675		-1.7656	-2.09121	0.00146848	0.00151436	0.00859825	0.001622
ILMN_1691572	NM_003312	thiosulfate sulfurtransferase (rhodanese) (TST), nuclear gene encoding mitochondrial protein, mRNA. (S)	TST	0	0	0		0.00291545	-0.0254991	0.0225837	0.400139	0.506164	0.619978	0.772421	0.878567	0.808194	TST		1.76507	1.42283	1.78886e-05	0.00143779	0.0024932	0.00156155
ILMN_1688103	NM_020248	catenin, beta interacting protein 1 (CTNNBIP1), transcript variant 1, mRNA. (A)	CTNNBIP1	0	0	0		-0.067794	0.0167825	0.0510115	0.0591917	0.245178	0.148604	0.789812	0.798673	0.869397	CTNNBIP1		1.76454	1.11033	4.62373e-05	0.0785734	0.0026038	0.0328108
ILMN_1699049	NM_005395	postmeiotic segregation increased 2-like 3 (PMS2L3), transcript variant 1, mRNA. (A)	PMS2L3	0	0	0		-0.0149212	0.0481918	-0.0332706	0.197949	0.258935	0.253496	-0.779929	-0.789506	-0.883849	PMS2L3		-1.76267	1.17837	3.84914e-05	0.00166386	0.0024932	0.00172193
ILMN_1718299	NM_002602	phosphodiesterase 6G, cGMP-specific, rod, gamma (PDE6G), mRNA. (S)	PDE6G	0	0	0		0.00138115	-0.0380641	0.0366829	0.0505796	0.0878897	0.150799	0.780471	0.882117	0.789706	PDE6G		1.76227	1.06912	3.05523e-05	0.0568227	0.0024932	0.0250792
ILMN_3307700	NM_021928	signal peptidase complex subunit 3 homolog (S. cerevisiae) (SPCS3), mRNA. (S)	SPCS3	1	0	0		0.0454283	0.119164	-0.164592	-1.47761	-1.36159	-1.80901	-0.689706	-0.919099	-0.842275	SPCS3		-1.76177	-2.92696	0.00166484	0.000617131	0.00914448	0.000891802
ILMN_1807633	NM_005836	heat-responsive protein 12 (HRSP12), mRNA. (S)	HRSP12	0	0	0		0.193852	-0.164047	-0.0298047	-0.370736	-0.724994	-0.0971871	-0.91328	-0.678645	-0.858681	HRSP12		-1.76158	-1.31735	0.00293352	0.130639	0.0118668	0.049882
ILMN_1761456	NM_018466	asparagine-linked glycosylation 13 homolog (S. cerevisiae) (ALG13), mRNA. (S)	ALG13	0	1	0		0.193579	-0.0320291	-0.16155	0.54972	0.698433	0.642099	-0.792255	-0.834697	-0.823326	ALG13		-1.76145	1.54766	0.00144804	0.00498184	0.00855978	0.00379058
ILMN_1813834	NM_018137	protein arginine methyltransferase 6 (PRMT6), mRNA. (S)	PRMT6	0	1	0		0.0174955	0.00555782	-0.0230533	0.899367	0.948052	0.864888	-0.751751	-0.907744	-0.790728	PRMT6		-1.76142	1.87138	7.22422e-05	4.71439e-06	0.00291199	7.42024e-05
ILMN_1741356	NM_153026	prickle homolog 1 (Drosophila) (PRICKLE1), mRNA. (S)	PRICKLE1	1	0	0		0.0502144	-0.0800221	0.0298077	2.50154	2.95127	2.55509	0.834875	0.709466	0.905596	PRICKLE1		1.76131	6.36121	0.000311612	5.47954e-05	0.00469018	0.000230451
ILMN_3192446	XR_037117	PREDICTED: misc_RNA (LOC100128410), miscRNA. (A)	LOC100128410	1	0	0		-0.115224	-0.138992	0.254216	-0.666588	-0.72081	-0.722477	-0.908703	-0.846092	-0.693454	LOC100128410		-1.76062	-1.62822	0.00459546	0.00543997	0.0151617	0.00406155
ILMN_2367681	NM_003114	sperm associated antigen 1 (SPAG1), transcript variant 1, mRNA. (A)	SPAG1	0	0	1		0.0900873	-0.227617	0.137529	0.186009	-0.0185848	0.049196	0.632217	0.935683	0.879784	SPAG1		1.76039	1.05132	0.00525346	0.606759	0.0160625	0.17457
ILMN_1666306	NM_001013694	SRR1 domain containing (SRRD), mRNA. (S)	SRRD	1	0	0		0.0326157	0.00368245	-0.0362982	-1.68575	-1.528	-1.52056	-0.984715	-0.731518	-0.73104	SRRD		-1.76022	-2.98578	0.00071461	1.04477e-05	0.00637252	0.00010572
ILMN_1653794	XM_943699	PREDICTED: chromosome 6 open reading frame 160, transcript variant 4 (C6orf160), mRNA. (A)	C6orf160	0	0	0		-0.00352901	0.00391007	-0.000381057	-0.47506	-0.695814	-0.401002	-0.802106	-0.75376	-0.891173	C6orf160		-1.76013	-1.4379	3.51834e-05	0.00408939	0.0024932	0.00328064
ILMN_1769601	NM_033115	hypothetical protein MGC16169 (MGC16169), mRNA. (S)	MGC16169	0	0	1		0.0755949	-0.0474483	-0.0281466	0.0115367	-0.0416912	-0.122311	-0.804597	-0.743305	-0.899115	MGC16169		-1.76012	-1.03585	0.000161589	0.404094	0.00373415	0.125965
ILMN_1664750	NM_016056	transmembrane BAX inhibitor motif containing 4 (TMBIM4), mRNA. (S)	TMBIM4	0	0	0		0.103976	-0.0298652	-0.074111	0.533828	0.264558	0.411431	-0.793965	-0.719361	-0.932097	TMBIM4		-1.75947	1.3225	0.000579293	0.012963	0.0058104	0.0078032
ILMN_3307659	NM_199344	SFT2 domain containing 2 (SFT2D2), mRNA. (S)	SFT2D2	0	0	0		-0.0314204	-0.0248008	0.0562213	0.233701	0.0168601	0.19438	-0.803463	-0.702755	-0.93657	SFT2D2		-1.7584	1.10827	0.0003744	0.109897	0.00495403	0.043288
ILMN_2089902	NM_138459	nuclear undecaprenyl pyrophosphate synthase 1 homolog (S. cerevisiae) (NUS1), mRNA. (S)	NUS1	1	0	0		0.0192396	-0.0555766	0.036337	2.1284	2.19177	1.78577	0.810801	0.6651	0.96568	NUS1		1.75791	4.09911	0.000873918	9.49409e-05	0.00689244	0.000304313
ILMN_3305735	NR_024403	hypothetical LOC730101 (LOC730101), transcript variant 1, non-coding RNA. (M)	LOC730101	1	0	0		-0.111455	0.212337	-0.100883	4.2584	4.04284	3.98947	0.838209	0.86504	0.738223	LOC730101		1.75786	17.1116	0.00197038	6.88053e-06	0.00991218	8.80903e-05
ILMN_1683827	NM_001005753	vacuolar protein sorting 24 homolog (S. cerevisiae) (VPS24), transcript variant 2, mRNA. (A)	VPS24	0	0	0		0.0658092	-0.0197681	-0.0460411	-0.212136	-0.556689	-0.263406	-0.926432	-0.834858	-0.678726	VPS24		-1.75727	-1.26934	0.000522224	0.0377328	0.00557689	0.0179986
ILMN_3272424	XR_038689	PREDICTED: misc_RNA (LOC100128836), miscRNA. (M)	LOC100128836	1	0	0		-0.238536	0.0895174	0.149019	-0.671612	-0.83313	-1.1379	-0.960217	-0.809007	-0.669413	LOC100128836		-1.75671	-1.8415	0.00520861	0.00843782	0.0160131	0.00563946
ILMN_1672350	NM_021219	junctional adhesion molecule 2 (JAM2), mRNA. (S)	JAM2	1	0	0		0.18143	-0.0256062	-0.155824	-1.10715	-1.38397	-1.33678	-0.732228	-0.805847	-0.899306	JAM2		-1.7562	-2.42161	0.001758	0.000607725	0.00937813	0.00088282
ILMN_1810608	NM_033109	polyribonucleotide nucleotidyltransferase 1 (PNPT1), mRNA. (S)	PNPT1	1	0	0		-0.0816834	0.0643891	0.0172943	2.33062	1.99249	2.20613	0.845877	0.692069	0.899076	PNPT1		1.75606	4.52028	0.000423732	3.54112e-05	0.00515189	0.000186301
ILMN_2375002	NM_145687	mitogen-activated protein kinase kinase kinase kinase 4 (MAP4K4), transcript variant 3, mRNA. (A)	MAP4K4	0	1	0		-0.0818344	-0.0226715	0.104506	-0.631809	-0.54085	-0.626194	0.674571	0.843636	0.918715	MAP4K4		1.75602	-1.51531	0.000861513	0.000653805	0.00683959	0.00092405
ILMN_3301585	XR_038168	PREDICTED: misc_RNA (LOC730993), miscRNA. (M)	LOC730993	0	0	0		-0.0411572	0.34409	-0.302932	0.519242	-0.0425417	0.446817	0.800365	0.778323	0.853435	LOC730993		1.75407	1.23785	0.0128037	0.29834	0.026302	0.0985885
ILMN_1707021	XM_931499	PREDICTED: hypothetical protein LOC643293, transcript variant 2 (LOC643293), mRNA. (I)	LOC643293	1	0	0		-0.157393	0.119101	0.0382922	0.850825	0.983534	0.971158	0.683991	0.953241	0.793162	LOC643293		1.75337	1.91212	0.0020282	0.000535337	0.0100296	0.000811634
ILMN_3251629	NM_001416	eukaryotic translation initiation factor 4A, isoform 1 (EIF4A1), mRNA. (S)	EIF4A1	0	0	0		-0.0313231	0.0657378	-0.0344146	-0.154891	-0.277291	-0.362424	-0.860959	-0.767666	-0.801488	EIF4A1		-1.75326	-1.20153	4.5553e-05	0.0181494	0.00259253	0.0101271
ILMN_2173524	NM_207305	forkhead box D4 (FOXD4), mRNA. (S)	FOXD4	1	0	0		-0.0262457	-0.0953696	0.121615	1.98342	1.98145	2.20875	0.866057	0.7516	0.810424	FOXD4		1.75243	4.16372	0.000357232	3.15579e-05	0.00486833	0.000176962
ILMN_1740292	NM_148977	pantothenate kinase 1 (PANK1), transcript variant alpha, mRNA. (I)	PANK1	0	0	1		-0.00743598	-0.0226182	0.0300542	-0.0430398	0.0817379	-0.261143	0.886348	0.682602	0.858913	PANK1		1.75235	-1.05274	0.000249955	0.505205	0.00432498	0.150775
ILMN_1901198	BC071749	HSPC157 protein, mRNA (cDNA clone IMAGE:6672800), partial cds (S)	NaN	0	0	0		0.0817599	-0.106205	0.0244448	0.42589	0.0447755	0.283631	-0.849904	-0.793559	-0.784029	BC071749		-1.7522	1.19039	0.000167009	0.113192	0.00379002	0.0443428
ILMN_1815303	XM_936354	PREDICTED: similar to Protein FAM82B (LOC642197), mRNA. (I)	LOC642197	0	0	0		-0.219562	0.221342	-0.00177991	-0.30714	-0.420816	-0.334224	-0.896581	-0.678179	-0.8495	LOC642197		-1.75089	-1.27815	0.00489762	0.0548859	0.0155687	0.0244011
ILMN_2043918	NR_002605	deleted in lymphocytic leukemia 1 (non-protein coding) (DLEU1), non-coding RNA. (S)	DLEU1	1	0	0		0.199747	-0.111064	-0.0886832	-0.945981	-0.697838	-0.807208	-0.787759	-0.826627	-0.809443	DLEU1		-1.75071	-1.76175	0.00130994	0.00268049	0.00820876	0.00240915
ILMN_1730773	NR_000011	small nucleolar RNA, H/ACA box 70 (SNORA70), small nucleolar RNA. (S)	SNORA70	0	0	0		-0.106295	0.0407515	0.0655432	-0.393263	-0.561185	-0.20491	-0.783062	-0.83268	-0.80768	SNORA70		-1.75055	-1.30718	0.000129648	0.0290959	0.00346001	0.014625
ILMN_1779841	NM_181699	protein phosphatase 2 (formerly 2A), regulatory subunit A, beta isoform (PPP2R1B), transcript variant 2, mRNA. (I)	PPP2R1B	0	0	0		-0.141437	0.131993	0.00944431	-0.311314	-0.170424	-0.311585	0.941975	0.677343	0.803922	PPP2R1B		1.75048	-1.20117	0.00182902	0.0452575	0.00953092	0.0208476
ILMN_1797530	NM_032309	coiled-coil-helix-coiled-coil-helix domain containing 5 (CHCHD5), mRNA. (S)	CHCHD5	0	0	0		0.102848	-0.0716911	-0.0311573	-0.223673	-0.32737	-0.182044	-0.895427	-0.736821	-0.790545	CHCHD5		-1.75029	-1.18457	0.000328842	0.0230823	0.00477957	0.0122029
ILMN_1798030	NM_004736	xenotropic and polytropic retrovirus receptor (XPR1), mRNA. (S)	XPR1	1	0	0		-0.046891	-0.0594518	0.106343	1.01144	0.784013	0.765301	0.801075	0.871921	0.749003	XPR1		1.74997	1.80699	0.00022878	0.00086269	0.00418175	0.00111154
ILMN_1682494	NM_016625	arginine/serine-rich coiled-coil 1 (RSRC1), mRNA. (S)	RSRC1	1	0	0		0.0893249	-0.153051	0.0637266	-0.643492	-0.822653	-0.893957	-0.725097	-0.747977	-0.945458	RSRC1		-1.74857	-1.72512	0.0014892	0.00182644	0.00864731	0.00183976
ILMN_2397954	NM_005485	poly (ADP-ribose) polymerase family, member 3 (PARP3), transcript variant 2, mRNA. (A)	PARP3	0	0	0		0.0120549	-0.131608	0.119553	-0.161456	-0.230887	-0.471587	-0.900093	-0.686256	-0.830845	PARP3		-1.74803	-1.22093	0.00111308	0.0725104	0.00755447	0.0306796
ILMN_1794823	NM_145297	zinc finger protein 626 (ZNF626), transcript variant 2, mRNA. (S)	ZNF626	0	0	1		0.000963828	0.103726	-0.10469	0.0764751	0.13129	0.204553	-0.65311	-0.898123	-0.864042	ZNF626		-1.74726	1.09995	0.00116998	0.123753	0.00774046	0.0477104
ILMN_1707240	NM_021190	polypyrimidine tract binding protein 2 (PTBP2), mRNA. (S)	PTBP2	1	0	0		-0.0813512	0.0916723	-0.0103211	-0.653051	-0.661396	-0.737261	-0.889271	-0.686553	-0.837368	PTBP2		-1.74642	-1.60648	0.000520247	0.000274917	0.00557589	0.000543223
ILMN_1684802	NM_006951	TAF5 RNA polymerase II, TATA box binding protein (TBP)-associated factor, 100kDa (TAF5), mRNA. (S)	TAF5	0	1	0		-0.00419144	-0.0545345	0.0587259	-1.16698	-0.962363	-0.936003	0.769441	0.722578	0.917568	TAF5		1.74496	-2.03043	0.000282083	0.000216679	0.00458543	0.000475519
ILMN_2085441	NM_012184	forkhead box D4-like 1 (FOXD4L1), mRNA. (S)	FOXD4L1	1	0	0		-0.235992	-0.0340145	0.270006	2.13486	2.13849	2.11526	0.766559	1.0042	0.638585	FOXD4L1		1.74486	4.37577	0.0115612	0.000132836	0.0248348	0.000360596
ILMN_1772540	NM_015251	ATM interactor (ATMIN), mRNA. (S)	ATMIN	0	0	0		-0.0323523	0.0179355	0.0144168	0.429628	0.110928	0.474875	-0.906325	-0.887742	-0.612138	ATMIN		-1.7436	1.26442	0.00114397	0.0429675	0.0076633	0.0199874
ILMN_1655225	NM_152482	chromosome 19 open reading frame 25 (C19orf25), mRNA. (S)	C19orf25	1	0	0		-0.113087	0.053779	0.0593077	-0.646215	-0.7191	-0.732174	-0.8019	-0.796401	-0.806177	C19orf25		-1.7429	-1.62356	0.000144751	0.000365107	0.00359876	0.000642728
ILMN_1667429	NM_000387	solute carrier family 25 (carnitine/acylcarnitine translocase), member 20 (SLC25A20), nuclear gene encoding mitochondrial protein, mRNA. (I)	SLC25A20	1	0	0		-0.131938	0.0594857	0.0724522	0.783382	0.728449	0.766126	0.792559	0.754861	0.856698	SLC25A20		1.74276	1.69269	0.000379976	0.000366883	0.00495912	0.000643603
ILMN_3236945	NM_175732	protein tyrosine phosphatase, mitochondrial 1 (PTPMT1), nuclear gene encoding mitochondrial protein, mRNA. (S)	PTPMT1	0	1	0		0.0666327	-0.0740727	0.00743999	-0.635047	-0.476984	-0.787081	0.827964	0.896323	0.679265	PTPMT1		1.74253	-1.55083	0.000456944	0.00300007	0.00525178	0.00260542
ILMN_1843932	AL833381	mRNA; cDNA DKFZp667L2214 (from clone DKFZp667L2214) (S)	NaN	1	0	0		0.0055937	-0.0479967	0.042403	0.953297	0.828059	0.953224	0.733382	0.763166	0.904897	AL833381		1.74168	1.88103	0.000171552	5.03562e-05	0.00382248	0.000221721
ILMN_1753413	NM_138632	TRIO and F-actin binding protein (TRIOBP), transcript variant 2, mRNA. (I)	TRIOBP	1	0	0		-0.00856327	0.280997	-0.272433	-1.07137	-1.30022	-1.10123	-0.723659	-0.906626	-0.770644	TRIOBP		-1.74148	-2.23087	0.00906173	0.00272036	0.0215301	0.00243234
ILMN_1719471	NM_002439	mutS homolog 3 (E. coli) (MSH3), mRNA. (S)	MSH3	1	0	0		-0.0561133	0.131996	-0.0758823	-0.736532	-0.776275	-1.05121	-0.636266	-0.778025	-0.984823	MSH3		-1.74074	-1.80835	0.00271291	0.00199476	0.0114227	0.00195542
ILMN_1695491	NM_018024	WDYHV motif containing 1 (WDYHV1), mRNA. (S)	WDYHV1	0	0	0		0.0542977	-0.0871468	0.032849	-0.134906	-0.159536	-0.105466	-0.78836	-0.827141	-0.783542	WDYHV1		-1.74072	-1.0968	6.49561e-05	0.0461988	0.00286983	0.021225
ILMN_1788019	NM_001079823	laminin, alpha 2 (LAMA2), transcript variant 2, mRNA. (S)	LAMA2	0	0	0		0.227464	-0.188868	-0.0385966	0.32343	-0.0324297	0.131887	0.78379	0.856228	0.757067	LAMA2		1.73993	1.10264	0.00310001	0.42632	0.0121625	0.131678
ILMN_1775542	NM_005449	Fas apoptotic inhibitory molecule 3 (FAIM3), mRNA. (S)	FAIM3	0	0	0		0.047025	-0.0708827	0.0238576	-0.685743	-0.361092	-0.588645	0.676438	0.877868	0.840256	FAIM3		1.73891	-1.45918	0.000368198	0.00606299	0.00493256	0.00439845
ILMN_1798249	NM_203464	adenylate kinase 3-like 1 (AK3L1), nuclear gene encoding mitochondrial protein, transcript variant 7, mRNA. (S)	AK3L1	1	0	0		0.00354881	-0.0177845	0.0142357	-1.28702	-1.09925	-1.48457	-0.640844	-0.95382	-0.799186	AK3L1		-1.73863	-2.44576	0.000926237	0.000320164	0.0070625	0.000594829
ILMN_1716382	NM_207376	hypothetical protein (LOC387882), mRNA. (S)	LOC387882	0	0	0		0.0115618	-0.039341	0.0277792	-0.284828	-0.193139	-0.174607	0.805098	0.802316	0.783863	LOC387882		1.7376	-1.16274	3.03887e-06	0.00536323	0.0022588	0.0040165
ILMN_1700975	NM_207168	endosulfine alpha (ENSA), transcript variant 8, mRNA. (I)	ENSA	0	0	0		-0.117964	0.189696	-0.0717321	-0.482246	-0.31517	-0.396742	-0.945215	-0.684171	-0.761342	ENSA		-1.73738	-1.31773	0.00293946	0.0206232	0.011867	0.0111849
ILMN_1743397	NM_178517	phosphatidylinositol glycan anchor biosynthesis, class W (PIGW), mRNA. (S)	PIGW	0	0	0		-0.311896	0.148434	0.163462	-0.014985	-0.0860161	-0.354976	0.966144	0.623823	0.800311	PIGW		1.73719	-1.1111	0.0125041	0.462481	0.0260087	0.140348
ILMN_1815552	NM_173474	N-terminal asparagine amidase (NTAN1), mRNA. (I)	NTAN1	0	0	0		-0.0740124	0.0330506	0.0409619	-0.304444	-0.414324	-0.177432	0.630437	0.77617	0.980968	NTAN1		1.73611	-1.23006	0.00182082	0.0184956	0.0095242	0.0102737
ILMN_1728024	NM_001070	tubulin, gamma 1 (TUBG1), mRNA. (S)	TUBG1	0	0	1		-0.0978451	0.0207643	0.0770808	-0.0805209	-0.027838	0.341443	0.769351	0.70162	0.916519	TUBG1		1.73608	1.05533	0.00062326	0.614353	0.00601494	0.176296
ILMN_1688938	NM_199464	potassium channel regulator (KCNRG), transcript variant 2, mRNA. (A)	KCNRG	0	0	0		0.0186665	0.009076	-0.0277424	-0.34576	-0.171633	-0.0971967	-0.868536	-0.814358	-0.704048	KCNRG		-1.73586	-1.15258	9.42289e-05	0.0523585	0.00311267	0.0234854
ILMN_1679798	NM_017442	toll-like receptor 9 (TLR9), transcript variant A, mRNA. (S)	TLR9	0	0	0		-0.134295	-0.0574261	0.191721	-0.649989	-0.463934	-0.391502	-0.847245	-0.795715	-0.743509	TLR9		-1.73567	-1.41599	0.00150503	0.0159089	0.00869781	0.00914235
ILMN_3199955	XR_018764	PREDICTED: misc_RNA (LOC645430), miscRNA. (A)	LOC645430	1	0	0		-0.0400468	-0.118213	0.15826	-1.24712	-1.13428	-1.15275	-0.877671	-1.00996	-0.49725	LOC645430		-1.73503	-2.26271	0.0103358	0.000191557	0.0233716	0.000440973
ILMN_1712545	NM_002960	S100 calcium binding protein A3 (S100A3), mRNA. (S)	S100A3	0	1	0		0.122874	0.041915	-0.164789	-1.89322	-1.28038	-1.52698	0.967716	0.88274	0.532925	S100A3		1.73443	-2.96259	0.00738068	0.00136824	0.0192812	0.00150882
ILMN_2143795	NM_052871	hypothetical protein MGC4677 (MGC4677), mRNA. (S)	MGC4677	0	0	0		0.0907925	-0.123862	0.0330693	0.20063	0.702975	0.365017	0.832013	0.965622	0.58541	MGC4677		1.73429	1.3406	0.00348032	0.0585773	0.0129433	0.0257183
ILMN_3285343	XM_001719406	PREDICTED: hypothetical LOC100131354 (LOC100131354), mRNA. (M)	LOC100131354	0	0	1		-0.0191707	-0.0979874	0.117158	-0.115487	0.0246263	0.251526	0.759496	0.855238	0.767064	LOC100131354		1.73379	1.03782	0.000343648	0.688148	0.00481174	0.192824
ILMN_1810127	NM_001013258	zinc finger protein 789 (ZNF789), transcript variant 2, mRNA. (I)	ZNF789	0	1	0		0.0500418	-0.121453	0.0714109	-0.821148	-1.01903	-0.880809	0.900177	0.683667	0.797545	ZNF789		1.73363	-1.87514	0.000814162	0.000429352	0.00672357	0.000708398
ILMN_1651346	NM_021649	toll-like receptor adaptor molecule 2 (TICAM2), mRNA. (S)	TICAM2	0	0	0		-0.0650075	0.0907079	-0.0257004	0.336685	0.0998495	0.0919664	-0.710872	-0.763146	-0.903407	TICAM2		-1.73204	1.12988	0.00043296	0.130828	0.00516461	0.0499475
ILMN_1709348	NM_000689	aldehyde dehydrogenase 1 family, member A1 (ALDH1A1), mRNA. (S)	ALDH1A1	1	0	0		-0.0178584	0.0323283	-0.0144699	2.78267	2.98375	2.82854	0.760078	0.908805	0.707989	ALDH1A1		1.73182	7.28529	0.000220334	1.39468e-06	0.00416336	4.88646e-05
ILMN_3279092	XM_936790	PREDICTED: similar to heterogeneous nuclear ribonucleoprotein A1 (LOC645691), mRNA. (M)	LOC645691	1	0	0		-0.128765	-0.0662142	0.194979	-0.981719	-0.856359	-1.00691	-0.728955	-0.783813	-0.862579	LOC645691		-1.73121	-1.92964	0.00174538	0.000979143	0.00933717	0.00120884
ILMN_3243677	NR_004406	small nucleolar RNA, H/ACA box 73B (SNORA73B), small nucleolar RNA. (S)	SNORA73B	0	0	0		0.103285	-0.0278284	-0.0754567	-0.529633	-0.283006	-0.678242	-0.704354	-0.913481	-0.757105	SNORA73B		-1.73105	-1.41124	0.000657834	0.0173692	0.00617166	0.00979542
ILMN_1714599	NM_001745	calcium modulating ligand (CAMLG), mRNA. (S)	CAMLG	1	0	0		0.0411572	-0.0338715	-0.00728567	-0.802892	-0.73639	-0.833622	-0.822543	-0.622813	-0.928218	CAMLG		-1.7305	-1.73024	0.00101302	2.57769e-05	0.00730011	0.00015976
ILMN_1778876	NM_015091	family with sequence similarity 179, member B (FAM179B), mRNA. (S)	FAM179B	0	0	1		-0.110193	0.132743	-0.0225501	0.025554	-0.140501	-0.222449	-0.722614	-0.660158	-0.990279	FAM179B		-1.73029	-1.08107	0.00306858	0.331324	0.0121146	0.107288
ILMN_2393341	NM_194451	lipoic acid synthetase (LIAS), nuclear gene encoding mitochondrial protein, transcript variant 2, mRNA. (A)	LIAS	0	0	0		-0.204373	0.0792626	0.12511	-0.0463992	-0.407818	-0.437806	-0.787099	-0.729322	-0.853974	LIAS		-1.72923	-1.22888	0.00193271	0.141426	0.00986073	0.0533421
ILMN_1762899	NM_001964	early growth response 1 (EGR1), mRNA. (S)	EGR1	0	0	0		-0.0322857	-0.0551986	0.0874844	-0.394205	-0.173013	-0.343418	0.69052	0.725769	0.953934	EGR1		1.72916	-1.23417	0.00108182	0.019353	0.00748204	0.0106409
ILMN_3240226	NR_015357	hypothetical LOC791120 (LOC791120), non-coding RNA. (S)	LOC791120	0	0	0		0.0674925	0.0545397	-0.122032	-0.186681	0.00178689	-0.294001	-0.653505	-0.664198	-1.05095	LOC791120		-1.72854	-1.117	0.0054317	0.206127	0.0163011	0.0727465
ILMN_2202948	NM_004336	BUB1 budding uninhibited by benzimidazoles 1 homolog (yeast) (BUB1), mRNA. (S)	BUB1	0	0	1		-0.110456	0.0167651	0.0936912	0.052452	0.148326	-0.195741	-0.73696	-0.709418	-0.92203	BUB1		-1.72844	1.00116	0.000909218	0.989377	0.00701208	0.253876
ILMN_1766123	NM_002012	fragile histidine triad gene (FHIT), mRNA. (S)	FHIT	0	0	0		-0.107281	0.0864752	0.0208062	-0.564145	-0.209319	-0.631074	-0.836417	-0.799139	-0.730523	FHIT		-1.72751	-1.38336	0.000261455	0.0304733	0.00442645	0.0151986
ILMN_2294274	NM_022753	S100P binding protein (S100PBP), transcript variant 1, mRNA. (I)	S100PBP	0	0	0		0.127225	-0.0995823	-0.0276427	-0.175244	-0.376785	-0.190149	0.780611	0.799841	0.783107	S100PBP		1.7265	-1.18706	0.000302536	0.0566801	0.00467582	0.0250323
ILMN_1755234	NM_017857	slingshot homolog 3 (Drosophila) (SSH3), mRNA. (A)	SSH3	0	0	1		-0.0262972	-0.117582	0.143879	0.101224	0.192604	0.0226149	0.883863	0.713556	0.764614	SSH3		1.72589	1.07585	0.00101245	0.310917	0.00730011	0.102027
ILMN_1737314	NM_001706	B-cell CLL/lymphoma 6 (zinc finger protein 51) (BCL6), transcript variant 1, mRNA. (A)	BCL6	1	0	0		-0.0102484	-0.0140269	0.0242752	-2.04264	-2.27331	-2.1033	-0.828713	-0.768183	-0.762285	BCL6		-1.72476	-4.40686	5.59564e-06	6.86326e-06	0.00234464	8.80903e-05
ILMN_2263718	NM_003971	sperm associated antigen 9 (SPAG9), mRNA. (I)	SPAG9	0	0	1		-0.203937	0.130585	0.073352	0.209028	0.147976	0.0346108	-0.959316	-0.628968	-0.76989	SPAG9		-1.72436	1.0947	0.00505053	0.320637	0.0157787	0.104468
ILMN_1731215	NM_001010985	myosin binding protein H-like (MYBPHL), mRNA. (S)	MYBPHL	0	1	0		0.233416	-0.288759	0.0553429	-0.73937	-0.674461	-0.660224	0.710078	0.93755	0.707893	MYBPHL		1.7233	-1.6148	0.0101253	0.0112024	0.0230502	0.00697743
ILMN_3238511	XR_041245	PREDICTED: misc_RNA (LOC730020), miscRNA. (S)	LOC730020	1	0	0		0.031855	0.00856971	-0.0404247	0.815817	0.637172	0.699721	0.796582	0.634986	0.923491	LOC730020		1.72312	1.64441	0.000804897	0.000221469	0.00669976	0.000482446
ILMN_1688725	NM_006649	UTP14, U3 small nucleolar ribonucleoprotein, homolog A (yeast) (UTP14A), mRNA. (S)	UTP14A	0	0	0		0.127123	-0.0775811	-0.049542	0.568166	0.52358	0.524297	-0.672588	-0.911827	-0.770122	UTP14A		-1.72291	1.45264	0.00114765	0.00120905	0.0076679	0.00139033
ILMN_1755711	XM_938283	PREDICTED: chromosome 17 open reading frame 68 (C17orf68), mRNA. (A)	C17orf68	0	0	0		-0.032202	0.131894	-0.0996919	0.200706	0.453927	0.370757	-0.870094	-0.64537	-0.838941	C17orf68		-1.72286	1.26733	0.00133598	0.0280223	0.00828146	0.0141715
ILMN_1753515	NM_021947	serine racemase (SRR), mRNA. (S)	SRR	0	1	0		0.029313	-0.00468668	-0.0246263	0.925636	0.837755	1.02363	-0.869623	-0.689966	-0.793707	SRR		-1.72241	1.90397	0.000134423	7.70387e-05	0.00346624	0.000272972
ILMN_1652378	NM_006391	importin 7 (IPO7), mRNA. (S)	IPO7	0	0	0		-0.104437	-0.18775	0.292187	-0.404169	-0.386777	-0.443202	-0.526873	-1.10386	-0.720037	IPO7		-1.72141	-1.32996	0.0253308	0.0507968	0.0400128	0.0229074
ILMN_2198812	NM_004109	ferredoxin 1 (FDX1), nuclear gene encoding mitochondrial protein, mRNA. (S)	FDX1	0	0	0		0.00776242	-0.0958424	0.08808	-0.0127441	-0.395148	-0.378803	0.829842	0.699835	0.82071	FDX1		1.72126	-1.19933	0.000319329	0.125485	0.00472595	0.0482669
ILMN_2387090	NM_003663	CGG triplet repeat binding protein 1 (CGGBP1), transcript variant 2, mRNA. (A)	CGGBP1	0	0	1		0.0390765	-0.0509861	0.0119097	0.0148207	0.011286	0.192062	0.749368	0.711188	0.889668	CGGBP1		1.72119	1.0517	0.000204682	0.328264	0.00405893	0.106459
ILMN_3238269	NM_002490	NADH dehydrogenase (ubiquinone) 1 alpha subcomplex, 6, 14kDa (NDUFA6), nuclear gene encoding mitochondrial protein, mRNA. (S)	NDUFA6	0	0	1		-0.00650729	-0.130933	0.13744	-0.118119	0.176973	-0.112328	0.825536	0.731531	0.792897	NDUFA6		1.72109	-1.01243	0.000680021	0.893085	0.00625136	0.235097
ILMN_1728256	NM_003971	sperm associated antigen 9 (SPAG9), mRNA. (A)	SPAG9	0	0	0		-0.0853178	0.0198035	0.0655143	-0.293673	-0.292295	-0.177152	-0.730879	-0.807427	-0.811634	SPAG9		-1.72108	-1.19282	0.000111431	0.0125556	0.00328981	0.00760873
ILMN_1673529	NM_153373	alanine-glyoxylate aminotransferase 2-like 2 (AGXT2L2), mRNA. (A)	AGXT2L2	0	0	0		0.134636	-0.0289248	-0.105711	-0.389342	-0.200751	-0.0211977	-0.86374	-0.824557	-0.660388	AGXT2L2		-1.72058	-1.1517	0.00115208	0.185931	0.00768115	0.0668024
ILMN_1671565	NM_003730	ribonuclease T2 (RNASET2), mRNA. (S)	RNASET2	0	1	0		0.083825	-0.0119882	-0.0718368	0.679921	1.16994	0.624724	-0.828396	-0.802848	-0.715818	RNASET2		-1.71993	1.77137	0.000160024	0.00998984	0.00371819	0.00640679
ILMN_1718831	NM_018202	transmembrane protein 57 (TMEM57), mRNA. (S)	TMEM57	0	0	0		0.158787	-0.0203095	-0.138478	-0.225533	-0.796247	-0.220694	-0.749408	-0.807562	-0.789677	TMEM57		-1.71977	-1.33252	0.000889212	0.119461	0.00695103	0.0463153
ILMN_1666739	NM_022768	RNA binding motif protein 15 (RBM15), mRNA. (S)	RBM15	1	0	0		0.00867392	0.00157434	-0.0102483	-0.616097	-0.441255	-0.776511	-0.556236	-0.709995	-1.07957	RBM15		-1.71943	-1.52762	0.00732342	0.00323678	0.0192078	0.00275141
ILMN_1717165	NM_001551	immunoglobulin (CD79A) binding protein 1 (IGBP1), mRNA. (S)	IGBP1	0	0	0		0.0691421	-0.0189394	-0.0502027	-0.1745	-0.181149	-0.188372	-0.687438	-0.764662	-0.892287	IGBP1		-1.71887	-1.13394	0.000358359	0.00726291	0.00487026	0.00504869
ILMN_1779076	NM_138571	histidine triad nucleotide binding protein 3 (HINT3), mRNA. (S)	HINT3	1	0	0		-0.0237984	0.121816	-0.0980172	-0.680085	-0.702864	-0.620577	-0.685974	-0.921734	-0.735225	HINT3		-1.7183	-1.5887	0.00126996	0.000640086	0.00806851	0.000911783
ILMN_2084073	NM_003353	urocortin (UCN), mRNA. (S)	UCN	0	0	0		0.0838665	-0.0239147	-0.0599518	0.6494	0.3935	0.372653	0.790902	0.779419	0.772447	UCN		1.71823	1.38689	5.67874e-05	0.00883767	0.00280793	0.00584599
ILMN_3246010	NM_001031672	cytochrome b5 reductase-like (CYB5RL), mRNA. (S)	CYB5RL	0	0	0		-0.124362	0.135848	-0.0114855	0.274653	0.0719771	0.310812	0.842568	0.637035	0.863107	CYB5RL		1.71821	1.16405	0.00170386	0.10713	0.00922288	0.0423724
ILMN_1713174	NM_018393	t-complex 11 (mouse)-like 1 (TCP11L1), mRNA. (S)	TCP11L1	0	0	0		-0.0761212	0.0681244	0.00799676	-0.349781	-0.231778	-0.217	-0.669922	-0.897881	-0.774436	TCP11L1		-1.71802	-1.20262	0.000561049	0.0109084	0.0057489	0.00684278
ILMN_2383611	NM_130435	protein tyrosine phosphatase, receptor type, E (PTPRE), transcript variant 2, mRNA. (A)	PTPRE	0	0	0		-0.171356	0.132428	0.0389278	0.0423836	-0.182276	-0.453085	0.808676	0.75386	0.778233	PTPRE		1.71744	-1.14684	0.00102552	0.30729	0.00733985	0.101042
ILMN_2144116	NM_017437	cleavage and polyadenylation specific factor 2, 100kDa (CPSF2), mRNA. (S)	CPSF2	0	1	0		0.0490212	-0.0152772	-0.033744	-0.797135	-0.770941	-1.09347	0.714212	0.744189	0.88203	CPSF2		1.7173	-1.84956	0.000170119	0.00113144	0.00381756	0.00133351
ILMN_3251317	NM_007033	RER1 retention in endoplasmic reticulum 1 homolog (S. cerevisiae) (RER1), mRNA. (S)	RER1	0	0	0		-0.0466515	-0.0222855	0.0689371	0.530172	0.489766	0.643558	0.902106	0.753916	0.683112	RER1		1.71679	1.46866	0.000446668	0.000665819	0.00520998	0.000935147
ILMN_1695034	XR_018564	PREDICTED: hypothetical LOC642817 (LOC642817), mRNA. (S)	LOC642817	1	0	0		-0.155607	-0.0434004	0.199008	-1.01453	-0.952773	-0.909216	-0.643822	-0.793868	-0.900498	LOC642817		-1.71641	-1.94375	0.00372321	0.000921595	0.0133769	0.00116163
ILMN_2124802	NM_005951	metallothionein 1H (MT1H), mRNA. (S)	MT1H	0	0	0		-0.0297562	0.109162	-0.0794059	0.169856	0.696575	0.418051	-0.935237	-0.800954	-0.601706	MT1H		-1.7163	1.34552	0.00225146	0.0576605	0.0105561	0.0253899
ILMN_1783606	NM_018682	myeloid/lymphoid or mixed-lineage leukemia 5 (trithorax homolog, Drosophila) (MLL5), transcript variant 2, mRNA. (A)	MLL5	0	0	0		0.0637119	-0.0883202	0.0246083	-0.47098	-0.215378	-0.276573	-0.832994	-0.81377	-0.690756	MLL5		-1.71615	-1.24918	0.000257111	0.0230581	0.00440929	0.0121913
ILMN_1754865	XR_018793	PREDICTED: hypothetical LOC400455 (LOC400455), mRNA. (S)	LOC400455	1	0	0		-0.0313674	0.0660751	-0.0347077	-0.788114	-0.63001	-0.525483	-0.982747	-0.718075	-0.636119	LOC400455		-1.71592	-1.56685	0.00207688	0.00146601	0.0101454	0.00158721
ILMN_1752802	NM_030782	CLPTM1-like (CLPTM1L), mRNA. (S)	CLPTM1L	1	0	0		0.012377	-0.0837261	0.0713491	-0.927085	-0.856054	-0.68812	-0.83282	-0.872393	-0.631693	CLPTM1L		-1.7159	-1.77	0.000866497	0.000607087	0.00686383	0.000882434
ILMN_3248707	NR_002728	KCNQ1 overlapping transcript 1 (non-protein coding) (KCNQ1OT1), non-coding RNA. (S)	KCNQ1OT1	0	0	0		-0.0601908	0.00205451	0.0581363	-0.227494	-0.217346	-0.105769	-0.643905	-0.816756	-0.875466	KCNQ1OT1		-1.7156	-1.13566	0.000550258	0.0240177	0.00573816	0.0126059
ILMN_1729179	NM_024063	spermatogenesis associated 5-like 1 (SPATA5L1), mRNA. (S)	SPATA5L1	0	0	1		-0.0891605	-0.0927536	0.181914	-0.128006	-0.187434	0.00860711	-0.75313	-0.8043	-0.778642	SPATA5L1		-1.71557	-1.07347	0.00107463	0.396859	0.00744864	0.124067
ILMN_1715324	NM_014234	hydroxysteroid (17-beta) dehydrogenase 8 (HSD17B8), mRNA. (S)	HSD17B8	1	0	0		0.159475	0.0234717	-0.182946	-1.01997	-1.07792	-1.65539	-0.87714	-0.771857	-0.686638	HSD17B8		-1.7154	-2.38021	0.00238634	0.00520051	0.0108149	0.00391925
ILMN_1781986	NM_001003684	ubiquinol-cytochrome c reductase complex (7.2 kD) (UCRC), transcript variant 2, mRNA. (I)	UCRC	0	1	0		0.00675074	0.0243191	-0.0310698	-0.715032	-0.926719	-0.857778	0.871272	0.817353	0.645844	UCRC		1.71494	-1.7816	0.000370488	0.000206412	0.00493677	0.000461769
ILMN_1800221	XM_945050	PREDICTED: hypothetical LOC643624 (LOC643624), mRNA. (S)	LOC643624	0	0	1		0.16378	-0.0259794	-0.1378	-0.260449	-0.0805989	-0.0144494	-0.903147	-0.655986	-0.774054	LOC643624		-1.71443	-1.0856	0.00236051	0.359817	0.0107886	0.114735
ILMN_2395214	NM_198900	formin-like 3 (FMNL3), transcript variant 2, mRNA. (A)	FMNL3	1	0	0		-0.00858178	0.038662	-0.0300802	2.11557	2.24636	2.34233	0.683697	0.945823	0.7032	FMNL3		1.71424	4.70682	0.000856127	5.35094e-06	0.00683233	7.79935e-05
ILMN_1739423	NR_001445	RNA, 7SK small nuclear (RN7SK), non-coding RNA. (S)	RN7SK	1	0	0		0.027981	-0.0364919	0.00851087	3.10295	3.31991	3.37382	0.633876	0.924511	0.774274	RN7SK		1.71422	9.61682	0.000831317	2.73624e-06	0.00676106	6.14311e-05
ILMN_1697597	NM_014774	KIAA0494 (KIAA0494), mRNA. (S)	KIAA0494	1	0	0		-0.138313	0.00163846	0.136675	0.923309	0.872507	0.993454	0.766742	0.691073	0.872507	KIAA0494		1.7133	1.90495	0.00123005	0.000430166	0.00794318	0.000708998
ILMN_2255001	NM_001080502	ovostatin 2 (OVOS2), mRNA. (I)	OVOS2	0	0	1		-0.228473	0.181744	0.0467288	-0.000834839	0.0454925	0.0281741	0.579846	0.816881	0.9335	OVOS2		1.71326	1.01697	0.00819453	0.851322	0.0204094	0.226789
ILMN_2245676	NM_001037637	basic transcription factor 3 (BTF3), transcript variant 1, mRNA. (I)	BTF3	1	0	0		-0.0429117	0.015837	0.0270747	-1.13224	-0.826411	-1.05355	-0.763184	-0.802597	-0.763184	BTF3		-1.71276	-2.00565	6.79134e-06	0.000439134	0.00246773	0.000717794
ILMN_2115379	NM_015051	endoplasmic reticulum protein 44 (ERP44), mRNA. (S)	ERP44	0	0	1		0.0611164	-0.020425	-0.0406913	0.0607602	0.123375	-0.203956	0.581834	0.995321	0.74956	ERP44		1.71187	-1.00459	0.0033358	0.952861	0.0126323	0.246968
ILMN_2377185	NM_007108	transcription elongation factor B (SIII), polypeptide 2 (18kDa, elongin B) (TCEB2), transcript variant 1, mRNA. (A)	TCEB2	0	0	0		0.0849938	-0.0628071	-0.0221867	-0.383374	-0.143529	-0.242897	0.843408	0.74601	0.733394	TCEB2		1.71033	-1.19466	0.000160181	0.0356868	0.00371819	0.0171931
ILMN_1815445	NM_006123	iduronate 2-sulfatase (Hunter syndrome) (IDS), transcript variant 2, mRNA. (A)	IDS	0	0	0		-0.0693909	0.00792681	0.0614641	0.374139	0.0517199	0.32155	-0.703506	-0.770957	-0.844959	IDS		-1.70899	1.1885	0.000157056	0.0801029	0.0037121	0.0333414
ILMN_2207505	NM_000230	leptin (obesity homolog, mouse) (LEP), mRNA. (S)	LEP	1	0	0		-0.0388648	0.162311	-0.123446	1.07734	0.552428	0.995028	0.684575	0.842438	0.79189	LEP		1.70878	1.83392	0.00132739	0.00888828	0.00827211	0.00587385
ILMN_1771333	NM_198793	CD47 molecule (CD47), transcript variant 2, mRNA. (A)	CD47	0	0	1		0.0495394	0.00964584	-0.0591853	0.0588604	0.0814774	-0.0111596	0.875296	0.778649	0.664844	CD47		1.70874	1.0303	0.00035373	0.365856	0.00485164	0.116246
ILMN_2391912	NM_003003	SEC14-like 1 (S. cerevisiae) (SEC14L1), transcript variant 1, mRNA. (A)	SEC14L1	1	0	0		0.00192539	0.0236136	-0.025539	-1.11017	-0.887587	-0.652062	-0.844431	-0.70114	-0.77292	SEC14L1		-1.70862	-1.84455	6.02778e-05	0.00267004	0.00285223	0.0024021
ILMN_1796397	NM_001008388	CDGSH iron sulfur domain 2 (CISD2), mRNA. (S)	CISD2	0	0	0		-0.125516	0.00243434	0.123082	-0.435827	-0.354454	-0.456261	0.911163	0.564415	0.841223	CISD2		1.70795	-1.33377	0.00379414	0.00603767	0.0135435	0.00438477
ILMN_1691966	NM_207453	FLJ35934 protein (FLJ35934), mRNA. (S)	FLJ35934	1	0	0		0.0385871	-0.096298	0.0577109	-0.723752	-0.863689	-0.844836	-0.846808	-0.637211	-0.832509	FLJ35934		-1.70784	-1.75413	0.000749187	0.000242693	0.00651724	0.000508988
ILMN_1673676	NM_152227	sorting nexin 5 (SNX5), transcript variant 1, mRNA. (I)	SNX5	1	0	0		-0.107123	0.0536049	0.0535183	-1.03014	-1.12148	-1.14106	-0.704928	-0.766196	-0.845135	SNX5		-1.70774	-2.13993	0.000327578	6.59093e-05	0.0047759	0.000251402
ILMN_3233442	XR_016298	PREDICTED: misc_RNA (LOC387825), miscRNA. (I)	LOC387825	1	0	0		-0.0806899	-0.0309676	0.111658	-0.842852	-0.909688	-0.622691	-0.818892	-0.738137	-0.758582	LOC387825		-1.70748	-1.73117	0.00024755	0.00160465	0.0043212	0.00168204
ILMN_1660868	NM_178547	zinc finger and BTB domain containing 8 opposite strand (ZBTB8OS), mRNA. (S)	ZBTB8OS	1	0	0		-0.20673	0.047567	0.159163	-1.10385	-1.3287	-1.30768	-0.846009	-0.734434	-0.735058	ZBTB8OS		-1.70744	-2.37305	0.00251955	0.000657913	0.0110252	0.000926779
ILMN_1764500	NM_018462	chromosome 3 open reading frame 10 (C3orf10), mRNA. (S)	C3orf10	1	0	0		0.0599539	0.00946997	-0.0694239	0.844858	0.82141	0.792931	0.776677	0.759425	0.778509	C3orf10		1.70709	1.76508	3.52346e-05	3.52804e-05	0.0024932	0.000186143
ILMN_2149766	NM_006380	amyloid beta precursor protein (cytoplasmic tail) binding protein 2 (APPBP2), mRNA. (S)	APPBP2	0	1	0		-0.0182258	0.0659787	-0.0477529	0.757374	0.863212	0.672054	-0.901108	-0.521023	-0.89059	APPBP2		-1.70634	1.69844	0.00400068	0.00029842	0.013967	0.000570233
ILMN_1697735	NM_005243	Ewing sarcoma breakpoint region 1 (EWSR1), transcript variant EWS, mRNA. (A)	EWSR1	0	0	0		0.198236	-0.0769105	-0.121326	-0.554199	-0.34086	-0.39499	-0.926836	-0.681623	-0.703057	EWSR1		-1.70587	-1.34725	0.00373096	0.0223	0.0133769	0.0118801
ILMN_1756326	NM_001827	CDC28 protein kinase regulatory subunit 2 (CKS2), mRNA. (S)	CKS2	1	0	0		-0.119469	0.0660332	0.0534359	-0.829433	-1.00052	-1.07969	-0.720255	-0.745246	-0.841835	CKS2		-1.70422	-1.95868	0.000398585	0.000519806	0.00506812	0.000796937
ILMN_2110167	NM_022490	polymerase (RNA) I polypeptide E, 53kDa (POLR1E), mRNA. (S)	POLR1E	0	0	0		-0.12201	0.040154	0.0818557	-0.189604	-0.131984	-0.483598	-0.638301	-0.75295	-0.915844	POLR1E		-1.70413	-1.20447	0.0016415	0.0990233	0.00904256	0.039723
ILMN_2049417	NM_173804	transmembrane protein 86B (TMEM86B), mRNA. (S)	TMEM86B	0	0	0		0.0272874	-0.0629575	0.0356701	0.15973	0.416956	0.161282	0.835051	0.800683	0.670455	TMEM86B		1.70377	1.18591	0.000203509	0.0541298	0.00405893	0.0241254
ILMN_1802819	NM_017779	DEP domain containing 1 (DEPDC1), mRNA. (S)	DEPDC1	1	0	0		-0.1322	0.0526327	0.0795671	-2.45478	-2.05686	-2.41934	-0.630536	-0.811635	-0.862874	DEPDC1		-1.70332	-4.95996	0.00137125	8.70772e-05	0.00837581	0.000289543
ILMN_1794927	NM_175870	hypothetical protein LOC90925 (LOC90925), mRNA. (S)	LOC90925	0	1	0		0.125154	-0.0910642	-0.0340898	-0.957134	-1.0645	-1.3791	0.946366	0.721871	0.636204	LOC90925		1.70308	-2.19402	0.00243529	0.00134144	0.0108988	0.00148786
ILMN_2104106	NM_004736	xenotropic and polytropic retrovirus receptor (XPR1), mRNA. (S)	XPR1	1	0	0		0.0684361	-0.038106	-0.03033	0.894642	0.830385	0.585352	0.822583	0.924218	0.557388	XPR1		1.70298	1.70542	0.00257878	0.00154575	0.0111733	0.00164104
ILMN_1763386	NM_197966	BH3 interacting domain death agonist (BID), transcript variant 1, mRNA. (A)	BID	0	0	0		0.131001	-0.304041	0.17304	-0.175649	-0.356664	-0.23382	0.906769	0.78817	0.608847	BID		1.70282	-1.19365	0.0118862	0.189119	0.0252476	0.0677349
ILMN_1687279	NM_001930	deoxyhypusine synthase (DHPS), transcript variant 1, mRNA. (I)	DHPS	0	0	0		0.01887	0.0963396	-0.11521	-0.127157	-0.0409771	-0.294308	-0.865626	-0.65079	-0.786852	DHPS		-1.70262	-1.11276	0.000953558	0.186101	0.007133	0.0668528
ILMN_2074044	NM_002670	plastin 1 (I isoform) (PLS1), mRNA. (S)	PLS1	0	0	0		-0.0564785	0.0675702	-0.0110918	0.530584	0.25023	0.642202	0.726509	0.873322	0.702169	PLS1		1.70212	1.38928	0.000287366	0.0177663	0.0046093	0.00996253
ILMN_1774990	NM_001040162	chromosome 16 open reading frame 13 (C16orf13), transcript variant 4, mRNA. (S)	C16orf13	1	0	0		0.245653	-0.157204	-0.0884495	-1.19571	-1.03105	-1.02109	-0.973188	-0.672241	-0.656245	C16orf13		-1.70199	-2.11787	0.00898158	0.00137559	0.0214373	0.0015145
ILMN_1665058	NM_032300	trichoplein, keratin filament binding (TCHP), mRNA. (S)	TCHP	0	1	0		0.0480539	-0.0876778	0.0396239	-0.69018	-0.918398	-0.587808	0.629278	0.596637	1.07555	TCHP		1.70191	-1.66109	0.00879687	0.00239742	0.0212119	0.0022357
ILMN_1669842	NM_005483	chromatin assembly factor 1, subunit A (p150) (CHAF1A), mRNA. (S)	CHAF1A	1	0	0		0.0847051	-0.0611219	-0.0235833	-1.11718	-0.952357	-1.26541	-0.788566	-0.769572	-0.740821	CHAF1A		-1.70093	-2.16092	7.51984e-05	0.000378797	0.00296014	0.000655158
ILMN_1818149	DA371742	DA371742 BRTHA2 cDNA clone BRTHA2001741 5, mRNA sequence (S)	NaN	0	0	0		-0.101652	-0.254215	0.355867	-0.407001	-0.49062	-0.370548	0.980452	0.640655	0.677791	DA371742		1.7009	-1.34046	0.022654	0.0863002	0.0372019	0.0354686
ILMN_3310491	NR_031742	microRNA 1978 (MIR1978), microRNA. (S)	MIR1978	0	1	0		0.040549	-0.0455163	0.00496733	0.627446	0.732942	0.932332	-0.808787	-0.755514	-0.732175	MIR1978		-1.69995	1.69848	2.2318e-05	0.00118622	0.0024932	0.00137516
ILMN_1810441	NM_006458	tripartite motif-containing 3 (TRIM3), transcript variant 1, mRNA. (A)	TRIM3	1	0	0		0.0209362	-0.108946	0.0880103	0.487515	0.905782	0.628222	0.763153	0.790684	0.7418	TRIM3		1.69962	1.59531	0.000211015	0.00769504	0.00411892	0.00526712
ILMN_2399893	NM_001026	ribosomal protein S24 (RPS24), transcript variant 2, mRNA. (A)	RPS24	0	0	1		-0.0309847	0.0349957	-0.00401098	0.0281016	0.194608	-0.227526	-0.679244	-0.748696	-0.867292	RPS24		-1.69946	-1.00111	0.000192668	0.990309	0.00395123	0.254006
ILMN_1701131	NM_024093	chromosome 2 open reading frame 49 (C2orf49), mRNA. (S)	C2orf49	0	0	1		0.0794149	0.0109259	-0.0903408	-0.165813	0.103823	-0.116923	-0.593953	-0.864425	-0.83459	C2orf49		-1.69857	-1.0422	0.00150389	0.569984	0.00869781	0.166157
ILMN_1682812	NM_004649	chromosome 21 open reading frame 33 (C21orf33), nuclear gene encoding mitochondrial protein, transcript variant 1, mRNA. (I)	C21orf33	1	0	0		0.0617996	-0.0880775	0.0262779	-0.83164	-0.843592	-0.718938	-0.776318	-0.902412	-0.613889	C21orf33		-1.69844	-1.73876	0.00129457	0.000186846	0.00815361	0.000435238
ILMN_2413251	NM_013986	Ewing sarcoma breakpoint region 1 (EWSR1), transcript variant EWS-b, mRNA. (A)	EWSR1	0	0	0		-0.129139	0.140866	-0.0117271	-0.36139	-0.15783	-0.107273	-0.630303	-0.792048	-0.866701	EWSR1		-1.69704	-1.15575	0.00188927	0.130956	0.00975237	0.0499893
ILMN_2382990	NM_033500	hexokinase 1 (HK1), nuclear gene encoding mitochondrial protein, transcript variant 5, mRNA. (A)	HK1	0	1	0		-0.0879442	0.0884213	-0.000477157	0.49478	0.678231	0.643539	-0.913287	-0.677742	-0.697805	HK1		-1.69695	1.52152	0.00110605	0.00133673	0.00753832	0.00148501
ILMN_2404454	NM_018096	notchless homolog 1 (Drosophila) (NLE1), transcript variant 1, mRNA. (A)	NLE1	1	0	0		-0.185166	0.221122	-0.0359563	-1.11897	-1.04287	-1.51932	-0.747974	-0.799153	-0.74118	NLE1		-1.69674	-2.34088	0.00314494	0.00293225	0.0122555	0.00256504
ILMN_1734254	NM_014106	zinc finger protein 770 (ZNF770), mRNA. (S)	ZNF770	0	0	1		0.030808	0.101427	-0.132235	-0.135423	0.131446	-0.394703	-0.892065	-0.594996	-0.798446	ZNF770		-1.69565	-1.09649	0.00241588	0.470493	0.0108685	0.142262
ILMN_1797082	NM_015132	sorting nexin 13 (SNX13), mRNA. (S)	SNX13	1	0	0		-0.00863512	-0.0466219	0.055257	-0.906857	-1.06551	-0.811439	-0.74311	-0.780677	-0.761335	SNX13		-1.6955	-1.90255	1.76638e-05	0.000313172	0.0024932	0.000586167
ILMN_3232696	XR_042352	PREDICTED: misc_RNA (LOC729816), miscRNA. (I)	LOC729816	1	0	0		0.00382979	0.116667	-0.120497	-1.58815	-1.29563	-1.68654	-0.983981	-0.513747	-0.784441	LOC729816		-1.69434	-2.87475	0.00755363	0.000360722	0.0195247	0.000637483
ILMN_1716733	NM_003970	myomesin (M-protein) 2, 165kDa (MYOM2), mRNA. (S)	MYOM2	0	1	0		0.0216415	0.0787993	-0.100441	0.727032	0.659934	0.728496	-0.79809	-0.700547	-0.782822	MYOM2		-1.69406	1.63032	0.000236936	0.000253829	0.00424962	0.000524591
ILMN_1752867	NM_018980	taste receptor, type 2, member 5 (TAS2R5), mRNA. (S)	TAS2R5	0	0	0		-0.0971002	0.0894037	0.00769656	-0.113366	-0.389187	-0.0149171	0.647678	0.677601	0.955275	TAS2R5		1.69371	-1.127	0.00244529	0.237658	0.0109074	0.0817397
ILMN_1801864	XM_001125904	PREDICTED: similar to N-terminal Asn amidase (LOC730455), mRNA. (A)	LOC730455	0	0	0		-0.00567844	0.0542763	-0.0485978	-0.454437	-0.484629	-0.401346	0.867493	0.759505	0.652831	LOC730455		1.69342	-1.36302	0.000381419	0.000315137	0.00496063	0.000589125
ILMN_1677887	NR_003085	PMS2 postmeiotic segregation increased 2 (S. cerevisiae) (PMS2), transcript variant 2, transcribed RNA. (A)	PMS2	1	0	0		-0.108383	0.0403614	0.0680213	-0.902898	-0.637934	-0.947543	-0.704919	-0.676967	-0.897342	PMS2		-1.69319	-1.77702	0.00100328	0.0017186	0.00729108	0.00176211
ILMN_1738099	NM_024766	chromosome 2 open reading frame 34 (C2orf34), mRNA. (S)	C2orf34	0	0	0		-0.0934705	-0.0426985	0.136169	-0.575324	-0.499858	-0.609848	-0.692072	-0.680454	-0.905696	C2orf34		-1.6928	-1.47598	0.00167819	0.00186342	0.00917564	0.00186557
ILMN_1779356	NM_000546	tumor protein p53 (TP53), mRNA. (S)	TP53	0	1	0		0.03132	-0.00695032	-0.0243697	-0.584363	-0.764809	-0.467951	1.02658	0.670718	0.580424	TP53		1.6926	-1.52172	0.00520846	0.00232593	0.0160131	0.0021882
ILMN_3237562	NR_002995	small nucleolar RNA, H/ACA box 76 (SNORA76), small nucleolar RNA. (S)	SNORA76	1	0	0		0.0054035	-0.0413354	0.0359319	-0.626976	-0.660617	-0.780661	-0.81258	-0.632803	-0.830314	SNORA76		-1.69181	-1.61263	0.000346326	0.000183856	0.00481517	0.000433196
ILMN_1797827	NR_002930	protein tyrosine phosphatase, receptor type, V (pseudogene) (PTPRV), non-coding RNA. (A)	PTPRV	0	1	0		-0.0683561	-0.0234224	0.0917785	-0.706138	-0.599307	-0.668547	0.662164	0.709474	0.901906	PTPRV		1.69097	-1.57789	0.000975883	0.000322382	0.00720283	0.000597345
ILMN_1799381	NR_000022	small nucleolar RNA, C/D box 14A (SNORD14A), small nucleolar RNA. (S)	SNORD14A	0	0	1		0.14462	-0.0228002	-0.12182	-0.19169	0.315846	-0.345025	-0.640964	-0.742268	-0.887743	SNORD14A		-1.68996	-1.05236	0.00201292	0.748486	0.0100037	0.205537
ILMN_1743396	NM_003501	acyl-Coenzyme A oxidase 3, pristanoyl (ACOX3), mRNA. (S)	ACOX3	1	0	0		-0.0673273	0.0591483	0.008179	-0.697231	-0.755701	-0.596593	-0.705833	-0.682162	-0.882372	ACOX3		-1.68973	-1.60567	0.000490549	0.000322752	0.00541407	0.000597831
ILMN_1719343	NM_025160	WD repeat domain 26 (WDR26), mRNA. (S)	WDR26	1	0	0		-0.0699161	0.077565	-0.00764895	0.85215	0.953771	0.838571	0.745971	0.905412	0.617438	WDR26		1.68912	1.84229	0.00127577	9.58982e-05	0.00809998	0.000305439
ILMN_3239771	NM_014750	discs, large (Drosophila) homolog-associated protein 5 (DLGAP5), mRNA. (S)	DLGAP5	1	0	0		0.0337444	-0.0418155	0.00807106	-1.36199	-1.43808	-1.62456	-0.853748	-0.691979	-0.723041	DLGAP5		-1.6891	-2.7796	0.000154147	5.37396e-05	0.00368379	0.000228265
ILMN_1685490	NM_031272	testis expressed 14 (TEX14), transcript variant 2, mRNA. (A)	TEX14	0	0	0		0.194849	-0.125608	-0.0692413	-0.464926	-0.367459	-0.224764	-0.604179	-0.902512	-0.761934	TEX14		-1.68905	-1.27667	0.00448084	0.0434869	0.0149216	0.0201883
ILMN_2155719	NM_001039703	neuroblastoma breakpoint family, member 10 (NBPF10), mRNA. XM_930727 XM_930739 XM_930751 XM_930759 XM_930766 XM_930776 XM_930785 XM_930797 XM_930808 XM_930830 XM_930841 XM_930850 XM_930862 XM_930872 XM_930880 XM_930889 XM_930897 XM_930903 XM_930910 XM_930917 XM_930926 XM_930936 XM_930943 XM_930951 XM_930954 XM_930961 XM_930967 XM_930975 XM_930985 XM_930993 XM_931003 XM_931009 XM_931015 XM_931021 …	NBPF10	1	0	0		-0.197425	0.173782	0.0236422	1.40007	1.90776	1.60058	0.808048	0.716331	0.743545	NBPF10		1.68877	3.10832	0.00244425	0.000862038	0.0109074	0.00111136
ILMN_1722292	NM_015060	AVL9 homolog (S. cerevisiase) (AVL9), mRNA. (S)	AVL9	1	0	0		-0.128812	0.084829	0.0439828	-1.09877	-0.918456	-1.0127	-0.614068	-0.714525	-0.939028	AVL9		-1.68865	-2.01388	0.00288666	0.00026997	0.0117775	0.000538818
ILMN_2377669	NM_198053	CD247 molecule (CD247), transcript variant 1, mRNA. (A)	CD247	0	1	0		-0.0411922	0.0890292	-0.0478371	-2.819	-2.69005	-2.83059	0.760904	0.753621	0.75185	CD247		1.68817	-6.86794	7.14891e-05	1.61309e-06	0.00291199	4.98708e-05
ILMN_1915553	AF086272	full length insert cDNA clone ZD44H09 (S)	NaN	1	0	0		-0.0884533	-0.0583176	0.146771	2.41521	2.06197	1.83316	0.933558	0.677505	0.654829	AF086272		1.68798	4.29735	0.00286854	0.000339238	0.0117407	0.000615211
ILMN_2155272	NM_025049	PIF1 5'-to-3' DNA helicase homolog (S. cerevisiae) (PIF1), mRNA. (S)	PIF1	1	0	0		-0.0292025	0.110747	-0.0815441	-0.967044	-0.91116	-1.23465	-0.863399	-0.647288	-0.752988	PIF1		-1.68712	-2.05283	0.000880642	0.000839924	0.00692166	0.00109186
ILMN_2087656	NM_007256	solute carrier organic anion transporter family, member 2B1 (SLCO2B1), mRNA. (S)	SLCO2B1	0	0	0		0.114559	0.0838137	-0.198373	-0.137582	-0.267783	-0.184238	-0.790503	-0.69446	-0.778599	SLCO2B1		-1.68707	-1.14594	0.00192125	0.139054	0.00982727	0.0526376
ILMN_1738554	XM_936495	PREDICTED: similar to Alcohol dehydrogenase class 3 chi chain (Alcohol dehydrogenase class III chi chain) (S-(hydroxymethyl)glutathione dehydrogenase) (Glutathione-dependent formaldehyde dehydrogenase) (FDH), transcript variant 1 (LOC647346), mRNA. (I)	LOC647346	0	1	0		-0.268896	-0.0496312	0.318527	-0.558693	-0.751818	-0.549864	0.689769	0.744177	0.829164	LOC647346		1.68689	-1.53701	0.0128131	0.0278534	0.0263154	0.0141042
ILMN_3225586	XR_038331	PREDICTED: misc_RNA (LOC728732), miscRNA. (A)	LOC728732	1	0	0		-0.0449029	0.0518978	-0.00699491	-1.05101	-0.747354	-1.10916	-0.898183	-0.663786	-0.701055	LOC728732		-1.68686	-1.95772	0.000639097	0.00110927	0.00611118	0.00131325
ILMN_1666444	NM_002897	RNA binding motif, single stranded interacting protein 1 (RBMS1), transcript variant 3, mRNA. (A)	RBMS1	0	0	1		0.112417	-0.0290072	-0.0834102	0.121007	-0.0499153	-0.14271	0.832636	0.589615	0.840218	RBMS1		1.68664	-1.01669	0.00171248	0.81735	0.0092352	0.220086
ILMN_2072296	NM_001827	CDC28 protein kinase regulatory subunit 2 (CKS2), mRNA. (S)	CKS2	1	0	0		-0.020807	-0.0704147	0.0912217	-0.964963	-1.13822	-1.15633	-0.844759	-0.677888	-0.737322	CKS2		-1.68567	-2.12359	0.000384936	0.000150167	0.00498857	0.00038585
ILMN_3242357	XM_001719607	PREDICTED: similar to PRO1102 (LOC100132418), mRNA. (S)	LOC100132418	0	0	1		-0.0979326	0.0290884	0.0688441	0.234706	0.0233127	0.082096	-0.598421	-0.861779	-0.799686	LOC100132418		-1.68564	1.08175	0.00131843	0.232327	0.00822708	0.0802152
ILMN_3277072	XR_040765	PREDICTED: misc_RNA (LOC728178), miscRNA. (M)	LOC728178	1	0	0		0.0713966	-0.110277	0.0388804	2.23099	1.74428	2.2286	0.793093	0.825048	0.641046	LOC728178		1.68537	4.19292	0.000699331	0.000269619	0.00632719	0.000538783
ILMN_2094938	NM_145243	OMA1 homolog, zinc metallopeptidase (S. cerevisiae) (OMA1), mRNA. (S)	OMA1	0	0	1		-0.124476	0.0768626	0.0476136	-0.0490753	0.0345679	0.125414	-0.947692	-0.607843	-0.701201	OMA1		-1.68441	1.02596	0.00322928	0.669986	0.0124119	0.188949
ILMN_2381697	NM_001017974	prolyl 4-hydroxylase, alpha polypeptide II (P4HA2), transcript variant 3, mRNA. (A)	P4HA2	1	0	0		0.0213588	-0.0434345	0.0220757	-2.47028	-2.39449	-2.48498	-0.701127	-0.678341	-0.876393	P4HA2		-1.68407	-5.46384	0.000343117	2.63069e-07	0.00481174	2.81734e-05
ILMN_3201115	XR_015812	PREDICTED: misc_RNA (LOC440043), miscRNA. (A)	LOC440043	1	0	0		0.0242849	-0.0197083	-0.00457662	-0.859508	-0.534419	-0.83747	-0.608186	-0.791542	-0.855846	LOC440043		-1.68396	-1.67458	0.000565587	0.00214737	0.00577465	0.00206551
ILMN_1685722	NM_001967	eukaryotic translation initiation factor 4A, isoform 2 (EIF4A2), mRNA. (S)	EIF4A2	0	0	1		0.149599	-0.093438	-0.0561615	0.00292512	-0.0926844	0.0427174	-0.656863	-0.73334	-0.864179	EIF4A2		-1.6835	-1.01093	0.00148535	0.863543	0.00864731	0.229151
ILMN_1674458	NM_001031710	kelch-like 7 (Drosophila) (KLHL7), transcript variant 1, mRNA. (I)	KLHL7	0	0	0		-0.159394	0.0561171	0.103277	0.252818	0.0464799	0.404736	0.730361	0.743374	0.780602	KLHL7		1.68348	1.17664	0.000796176	0.149082	0.00665949	0.0557362
ILMN_1699644	XM_001127871	PREDICTED: membrane-associated ring finger (C3HC4) 3 (MARCH3), mRNA. (A)	2012-03-03	0	0	0		0.0203017	-0.106542	0.0862407	0.509246	0.541575	0.692791	0.826103	0.770489	0.657256	40971		1.68329	1.4961	0.000566618	0.0019066	0.00577465	0.00189415
ILMN_1791792	NM_020375	chromosome 12 open reading frame 5 (C12orf5), mRNA. (S)	C12orf5	1	0	0		0.0593627	-0.131378	0.0720157	1.13812	1.12503	1.22364	0.80405	0.745631	0.703482	C12orf5		1.68302	2.23809	0.000476175	8.94707e-05	0.00534102	0.000294609
ILMN_3247587	NM_017842	solute carrier family 48 (heme transporter), member 1 (SLC48A1), mRNA. (S)	SLC48A1	0	0	0		0.152863	-0.130646	-0.0222174	0.491231	0.612053	0.268029	0.666883	0.822314	0.762334	SLC48A1		1.68239	1.37278	0.0013436	0.0247081	0.00828146	0.0128791
ILMN_1759206	NM_002670	plastin 1 (I isoform) (PLS1), mRNA. (S)	PLS1	0	0	0		0.00664169	0.00832738	-0.0149691	0.567113	0.561343	0.385674	0.86244	0.725617	0.662861	PLS1		1.68215	1.41884	0.000226106	0.00109413	0.00418175	0.001302
ILMN_2078697	NM_025144	alpha-kinase 1 (ALPK1), mRNA. (S)	ALPK1	0	1	0		0.0871779	-0.0875025	0.000324632	0.824852	0.802747	0.858336	-0.730098	-0.710224	-0.810388	ALPK1		-1.68207	1.77602	0.000220237	9.7381e-05	0.00416336	0.000308688
ILMN_1769637	NM_003799	RNA (guanine-7-) methyltransferase (RNMT), mRNA. (S)	RNMT	1	0	0		0.0133095	0.114035	-0.127344	-0.865479	-0.958284	-0.772963	-0.77121	-0.755062	-0.724057	RNMT		-1.68192	-1.82207	0.000462923	0.000601754	0.00528254	0.000877139
ILMN_2326071	NM_021019	myosin, light chain 6, alkali, smooth muscle and non-muscle (MYL6), transcript variant 1, mRNA. (A)	MYL6	0	0	0		0.0875021	-0.129966	0.0424641	0.418871	0.374203	0.272419	0.763491	0.813616	0.673115	MYL6		1.68188	1.27913	0.000653346	0.0109442	0.00616629	0.0068544
ILMN_2368728	NM_020321	amiloride-sensitive cation channel 3 (ACCN3), transcript variant 2, mRNA. (A)	ACCN3	0	0	1		0.147329	-0.125607	-0.0217219	-0.0786515	0.0547596	-0.0103747	0.757694	0.654691	0.837397	ACCN3		1.68171	-1.00795	0.00142153	0.903395	0.00851996	0.237314
ILMN_1708029	NM_016446	chromosome 9 open reading frame 127 (C9orf127), mRNA. (S)	C9orf127	0	0	0		-0.024765	0.150718	-0.125953	-0.14567	-0.0685796	-0.292804	-0.680194	-0.648156	-0.921045	C9orf127		-1.68156	-1.12429	0.00315385	0.180121	0.0122566	0.0651146
ILMN_2326324	NM_017448	lactate dehydrogenase C (LDHC), transcript variant 2, mRNA. (A)	LDHC	1	0	0		-0.0540551	0.0600805	-0.00602535	-0.567846	-0.654832	-0.676885	-0.907021	-0.565874	-0.776443	LDHC		-1.68154	-1.55099	0.0020156	0.000174638	0.0100117	0.000419108
ILMN_2106994	NM_002871	RAB interacting factor (RABIF), mRNA. (S)	RABIF	0	0	1		-0.0397548	0.0462857	-0.00653083	0.0386845	0.154473	-0.0071846	0.865443	0.670707	0.71198	RABIF		1.68107	1.04391	0.000310288	0.316778	0.00469018	0.103486
ILMN_1697906	NM_007187	WW domain binding protein 4 (formin binding protein 21) (WBP4), mRNA. (S)	WBP4	0	0	0		0.106744	-0.145623	0.0388792	0.237553	0.237553	0.418953	0.747044	0.738733	0.761731	WBP4		1.68082	1.22946	0.000585096	0.0368086	0.0058432	0.0176338
ILMN_1766366	NM_138468	islet cell autoantigen 1,69kDa-like (ICA1L), transcript variant 1, mRNA. (S)	ICA1L	0	0	1		0.0223857	0.148557	-0.170942	0.00254093	-0.291833	0.0456949	0.815531	0.676765	0.753401	ICA1L		1.68012	-1.0579	0.0017819	0.595526	0.00944165	0.171963
ILMN_1663390	NM_001255	cell division cycle 20 homolog (S. cerevisiae) (CDC20), mRNA. (S)	CDC20	1	0	0		-0.0629632	-0.0126304	0.0755936	-0.658013	-0.498191	-0.759194	-0.616556	-0.72767	-0.899808	CDC20		-1.67948	-1.55667	0.00123504	0.00176437	0.00795908	0.0017944
ILMN_1698307	NM_001014436	drebrin-like (DBNL), transcript variant 2, mRNA. (A)	DBNL	0	1	0		0.1652	-0.124994	-0.040206	0.613432	0.802766	0.700447	-0.739818	-0.780682	-0.722821	DBNL		-1.6792	1.63076	0.0010447	0.00229688	0.00739304	0.00216824
ILMN_1752631	NM_001008390	CGG triplet repeat binding protein 1 (CGGBP1), transcript variant 1, mRNA. (A)	CGGBP1	0	0	0		-0.0406005	-0.0545354	0.0951359	0.27725	0.210269	0.40588	-0.703128	-0.701365	-0.838339	CGGBP1		-1.67901	1.22927	0.000343319	0.0162769	0.00481174	0.00930268
ILMN_3202591	XR_038867	PREDICTED: misc_RNA (LOC440311), miscRNA. (A)	LOC440311	1	0	0		0.077059	0.0510811	-0.12814	-0.7439	-0.881737	-0.423454	-0.925667	-0.921997	-0.393417	LOC440311		-1.67833	-1.60551	0.0165505	0.0104611	0.0307795	0.00663079
ILMN_1760147	XM_931826	PREDICTED: DEAD/H (Asp-Glu-Ala-Asp/His) box polypeptide 12 (CHL1-like helicase homolog, S. cerevisiae), transcript variant 3 (DDX12), mRNA. (I)	DDX12	1	0	0		0.012155	0.170088	-0.182242	-0.769525	-0.567772	-0.518802	-0.969463	-0.614644	-0.656628	DDX12		-1.6782	-1.53549	0.00784715	0.00833511	0.0199525	0.00559174
ILMN_1669584	NM_004516	interleukin enhancer binding factor 3, 90kDa (ILF3), transcript variant 2, mRNA. (I)	ILF3	0	0	1		-0.134892	-0.0884018	0.223293	0.0576076	0.236841	0.0800713	-0.827282	-0.74901	-0.664237	ILF3		-1.67812	1.09039	0.00359671	0.377157	0.0131501	0.119003
ILMN_1658695	NM_031423	NUF2, NDC80 kinetochore complex component, homolog (S. cerevisiae) (NUF2), transcript variant 2, mRNA. (A)	NUF2	1	0	0		-0.164526	0.13462	0.0299057	-2.39144	-2.08112	-2.24641	-0.928	-0.701875	-0.610379	NUF2		-1.67801	-4.72284	0.00440179	5.76982e-05	0.0147729	0.000235449
ILMN_1853505	BX117351	BX117351 Soares_NFL_T_GBC_S1 cDNA clone IMAGp998C073966, mRNA sequence (S)	NaN	0	0	0		0.0633593	0.0126589	-0.0760182	-0.0964413	-0.185668	-0.120165	0.717925	0.751292	0.771014	BX117351		1.678	-1.0974	6.80287e-05	0.0511685	0.00288206	0.0230501
ILMN_1761262	NM_002435	mannose phosphate isomerase (MPI), mRNA. (S)	MPI	0	0	0		0.0785137	-0.0336654	-0.0448483	-0.571095	-0.189337	-0.229561	-0.830432	-0.778539	-0.630247	MPI		-1.67761	-1.25701	0.000482421	0.0606044	0.00534798	0.0264363
ILMN_1809013	NM_021019	myosin, light chain 6, alkali, smooth muscle and non-muscle (MYL6), transcript variant 1, mRNA. (A)	MYL6	0	0	0		0.09941	-0.0706812	-0.0287288	0.30729	0.505658	0.510619	0.76192	0.68923	0.787338	MYL6		1.67733	1.35772	0.000225134	0.00636028	0.00418175	0.00456042
ILMN_2389013	NM_175573	adhesion regulating molecule 1 (ADRM1), transcript variant 2, mRNA. (A)	ADRM1	1	0	0		0.0790895	-0.0264289	-0.0526606	0.951894	0.997886	1.02322	0.72088	0.650622	0.86659	ADRM1		1.67717	1.98756	0.000581807	2.59577e-05	0.00582267	0.000160206
ILMN_1672504	NM_003681	pyridoxal (pyridoxine, vitamin B6) kinase (PDXK), mRNA. (S)	PDXK	1	0	0		-0.00629688	-0.00834731	0.0146442	1.09535	0.752642	0.975648	0.828892	0.878267	0.530875	PDXK		1.67715	1.92014	0.00236504	0.0007292	0.0107888	0.000994545
ILMN_2156687	NM_001042702	deafness, autosomal recessive 59 (DFNB59), mRNA. (S)	DFNB59	0	0	0		-0.0220318	0.0435921	-0.0215602	-0.246352	-0.179423	-0.318222	-0.803097	-0.691638	-0.742446	DFNB59		-1.67682	-1.18756	4.36207e-05	0.00555711	0.00252838	0.00412343
ILMN_1885165	BX537622	mRNA; cDNA DKFZp686J12188 (from clone DKFZp686J12188) (S)	NaN	0	0	1		0.0423916	0.0134413	-0.0558329	0.14087	0.0168199	0.0884872	-0.676474	-0.642893	-0.917534	BX537622		-1.67671	1.05853	0.0012224	0.150896	0.00791541	0.0562696
ILMN_3245559	NM_004642	cyclin-dependent kinase 2 associated protein 1 (CDK2AP1), mRNA. (S)	CDK2AP1	0	1	0		-0.0356463	0.0132334	0.0224129	-1.27553	-0.994058	-1.44913	0.717953	0.638599	0.879614	CDK2AP1		1.67643	-2.36128	0.000523011	0.000755121	0.00557689	0.00101539
ILMN_2197101	NM_018332	DEAD (Asp-Glu-Ala-As) box polypeptide 19A (DDX19A), mRNA. (S)	DDX19A	0	0	0		0.0199822	0.196731	-0.216713	-0.155815	-0.369253	-0.290636	0.71055	0.721224	0.804194	DDX19A		1.67635	-1.2074	0.0037861	0.114291	0.0135284	0.0446819
ILMN_1735955	XM_927280	PREDICTED: similar to similar to RPL23AP7 protein (LOC644033), mRNA. (S)	LOC644033	0	1	0		-0.18154	0.0334024	0.148137	0.672346	0.564441	0.559342	-0.588931	-0.741625	-0.905096	LOC644033		-1.67623	1.51436	0.00497204	0.00442351	0.0156718	0.0034732
ILMN_1700955	NM_152773	Tctex1 domain containing 2 (TCTEX1D2), mRNA. (A)	TCTEX1D2	0	0	0		-0.0895676	0.0201535	0.0694141	-0.627545	-0.563599	-0.455585	-0.850303	-0.608806	-0.774954	TCTEX1D2		-1.67561	-1.46298	0.000953588	0.00133358	0.007133	0.001483
ILMN_1804841	NM_016373	WW domain containing oxidoreductase (WWOX), transcript variant 1, mRNA. (I)	WWOX	0	0	0		0.000110105	-0.035192	0.0350819	-0.550575	-0.387161	-0.34879	-0.81936	-0.820366	-0.594021	WWOX		-1.67549	-1.34615	0.000671494	0.00275122	0.00623174	0.00245097
ILMN_3228595	XR_016076	PREDICTED: misc_RNA (LOC729768), miscRNA. (A)	LOC729768	1	0	0		-0.0725595	0.0705128	0.00204675	-0.501678	-0.698655	-0.686101	-0.713396	-0.735701	-0.784641	LOC729768		-1.67549	-1.54629	8.79139e-05	0.0011587	0.00308357	0.0013521
ILMN_1727200	NM_016354	solute carrier organic anion transporter family, member 4A1 (SLCO4A1), mRNA. (S)	SLCO4A1	1	0	0		0.167627	-0.189272	0.021645	-1.80854	-2.03171	-1.86742	-1.05119	-0.694771	-0.487421	SLCO4A1		-1.67535	-3.73875	0.0186613	0.000102786	0.033003	0.000316691
ILMN_1732404	NM_144706	chromosome 2 open reading frame 15 (C2orf15), mRNA. (S)	C2orf15	1	0	0		0.0362778	-0.0747218	0.038444	-1.33181	-0.909377	-1.01975	-0.768978	-0.685738	-0.777466	C2orf15		-1.67488	-2.12429	9.66955e-05	0.00118237	0.00315009	0.00137164
ILMN_3238106	NM_032180	family with sequence similarity 161, member A (FAM161A), mRNA. XM_934538 XM_934541 XM_934544 XM_942148 XM_945748 XM_945749 XM_945750 XM_945751 XM_945752 XM_945754 XM_945756 (S)	FAM161A	1	0	0		0.0175024	-0.0606297	0.0431273	0.647998	0.673563	0.54014	0.716264	0.654039	0.861404	FAM161A		1.6747	1.53748	0.000417514	0.000270594	0.00513561	0.000539666
ILMN_1706357	NM_000635	regulatory factor X, 2 (influences HLA class II expression) (RFX2), transcript variant 1, mRNA. (A)	RFX2	1	0	0		0.1345	-0.160746	0.0262464	0.84082	0.667294	0.882187	0.7356	0.780429	0.712681	RFX2		1.67354	1.7372	0.001102	0.00183023	0.00752251	0.00184219
ILMN_3222295	XR_015533	PREDICTED: misc_RNA (LOC729409), miscRNA. (A)	LOC729409	0	0	0		-0.21537	0.0990443	0.116326	0.310123	0.417823	0.333816	0.884317	0.544486	0.796366	LOC729409		1.67217	1.27803	0.00748143	0.0347825	0.0193964	0.0168734
ILMN_3262348	NM_001005911	inositol hexakisphosphate kinase 2 (IP6K2), transcript variant 4, mRNA. (M)	IP6K2	0	0	0		0.0542353	-0.0704391	0.0162037	-0.504856	-0.672123	-0.349962	-0.763453	-0.790767	-0.66998	IP6K2		-1.6718	-1.42304	0.000139976	0.00705012	0.00355489	0.00493299
ILMN_1691535	NM_001079872	cullin 4B (CUL4B), transcript variant 2, mRNA. (S)	CUL4B	0	0	1		-0.0869	0.0796697	0.00723029	0.00489222	-0.355893	0.0851793	-0.775879	-0.645207	-0.803097	CUL4B		-1.67179	-1.06334	0.00041474	0.571505	0.00513561	0.166522
ILMN_1764091	NM_014925	R3H domain containing 2 (R3HDM2), mRNA. (S)	R3HDM2	0	0	0		-0.00980379	0.0252858	-0.015482	-0.204028	-0.697423	-0.408408	-0.617693	-0.80716	-0.799058	R3HDM2		-1.67169	-1.35343	0.000301253	0.0384576	0.00467157	0.018275
ILMN_1747160	NM_181519	synaptotagmin XV (SYT15), transcript variant b, mRNA. (I)	SYT15	0	0	0		0.0823593	-0.0645505	-0.0178088	-0.143156	-0.0928699	-0.339014	0.759408	0.898699	0.564409	SYT15		1.67115	-1.14209	0.00221993	0.091518	0.0104912	0.0372277
ILMN_1692177	NM_006022	TSC22 domain family, member 1 (TSC22D1), transcript variant 2, mRNA. (I)	TSC22D1	1	0	0		-0.00484693	0.00908475	-0.00423782	1.04058	0.865132	1.14608	0.746465	0.711648	0.764314	TSC22D1		1.67111	2.02408	1.34043e-06	0.000243444	0.00209535	0.000510059
ILMN_1757384	NM_006325	RAN, member RAS oncogene family (RAN), mRNA. (S)	RAN	0	0	0		-0.0219866	-0.00932866	0.0313153	0.560577	0.593493	0.218593	-0.633166	-0.722492	-0.866622	RAN		-1.67106	1.37321	0.000448344	0.0193759	0.00520998	0.0106504
ILMN_1702541	NM_032141	coiled-coil domain containing 55 (CCDC55), transcript variant 1, mRNA. (A)	CCDC55	0	0	0		-0.23102	0.147066	0.0839542	-0.165767	-0.151302	-0.195939	-0.83825	-0.708014	-0.675645	CCDC55		-1.67091	-1.12584	0.00431525	0.219835	0.0145704	0.0766626
ILMN_1699214	XM_936518	PREDICTED: similar to Ig kappa chain V-I region HK101 precursor (LOC647450), mRNA. (S)	LOC647450	1	0	0		-0.0675292	0.110715	-0.0431853	-1.16011	-1.10233	-1.25854	-0.684147	-0.947933	-0.589097	LOC647450		-1.67063	-2.25583	0.00360984	8.31868e-05	0.013183	0.000283155
ILMN_3238889	NM_015203	regulation of nuclear pre-mRNA domain containing 2 (RPRD2), mRNA. (S)	RPRD2	0	0	0		-0.0923275	0.0388406	0.0534869	-0.591183	-0.303269	-0.697008	-0.757282	-0.646467	-0.816895	RPRD2		-1.67042	-1.44442	0.000407418	0.013748	0.00511164	0.00816355
ILMN_2072973	NM_004618	topoisomerase (DNA) III alpha (TOP3A), mRNA. (S)	TOP3A	0	0	1		-0.0717611	0.255969	-0.184208	0.236729	-0.184378	0.0316813	0.893795	0.646469	0.67996	TOP3A		1.67026	1.01961	0.00843403	0.883543	0.0207263	0.233106
ILMN_1690464	NM_153226	transmembrane protein 20 (TMEM20), mRNA. (S)	TMEM20	0	1	0		-0.107991	0.145389	-0.0373978	-0.67379	-0.730417	-0.508404	0.892532	0.741735	0.583899	TMEM20		1.66947	-1.55567	0.00318595	0.0031834	0.0123283	0.0027194
ILMN_3206064	XR_042303	PREDICTED: misc_RNA (LOC646674), miscRNA. (A)	LOC646674	1	0	0		0.0490924	-0.142427	0.0933344	1.17683	1.58047	1.5828	0.799233	0.786951	0.631397	LOC646674		1.66924	2.72584	0.0012124	0.000699659	0.0078886	0.000966833
ILMN_1755134	NM_002154	heat shock 70kDa protein 4 (HSPA4), mRNA. (A)	HSPA4	1	0	0		-0.0281739	-0.0982399	0.126414	1.04142	1.14063	0.987582	0.844079	0.606464	0.766263	HSPA4		1.66894	2.07994	0.00155798	0.000190693	0.00884614	0.000439824
ILMN_1801710	NM_019043	amyloid beta (A4) precursor protein-binding, family B, member 1 interacting protein (APBB1IP), mRNA. (S)	APBB1IP	1	0	0		-0.0491067	0.0974738	-0.048367	-0.99542	-0.628795	-0.922632	-0.887848	-0.647592	-0.680147	APBB1IP		-1.66847	-1.80119	0.00118423	0.00225546	0.0077965	0.00213718
ILMN_1727099	XR_000539	PREDICTED: hypothetical protein FLJ37201 (FLJ37201), misc RNA. (A)	FLJ37201	0	0	0		0.204958	-0.0562549	-0.148703	0.388626	0.324114	0.195202	0.838075	0.737125	0.640115	FLJ37201		1.66837	1.23341	0.00357458	0.0654999	0.0131321	0.028216
ILMN_1705848	NM_138362	family with sequence similarity 104, member B (FAM104B), mRNA. (S)	FAM104B	0	0	0		0.242032	-0.261694	0.0196625	0.303385	0.256392	0.159608	0.720082	0.671386	0.823353	FAM104B		1.66818	1.18082	0.00838847	0.189253	0.0206702	0.0677696
ILMN_1756071	NM_005928	milk fat globule-EGF factor 8 protein (MFGE8), mRNA. (S)	MFGE8	1	0	0		-0.00235415	0.00384236	-0.00148821	0.686733	0.526031	0.700762	0.786501	0.605432	0.822058	MFGE8		1.66786	1.556	0.000388393	0.000340909	0.00499908	0.000617412
ILMN_2209766	NM_032276	rhomboid domain containing 1 (RHBDD1), mRNA. (S)	RHBDD1	0	0	1		0.126856	-0.0438057	-0.0830506	0.212177	-0.168986	0.287677	-0.83662	-0.630439	-0.746755	RHBDD1		-1.66779	1.07944	0.00109807	0.516868	0.00751572	0.153581
ILMN_2329927	NM_016818	ATP-binding cassette, sub-family G (WHITE), member 1 (ABCG1), transcript variant 2, mRNA. (A)	ABCG1	1	0	0		0.145723	8.5887e-05	-0.145809	0.651833	0.741281	0.773508	0.680572	0.740986	0.791222	ABCG1		1.66739	1.6497	0.00120924	0.00140451	0.0078886	0.00153535
ILMN_2172547	NM_198853	tripartite motif-containing 74 (TRIM74), mRNA. (S)	TRIM74	0	0	0		-0.0175044	0.199562	-0.182058	-0.252971	-0.325817	0.0519563	0.664901	0.789221	0.758566	TRIM74		1.66736	-1.12944	0.00320301	0.334041	0.0123663	0.107986
ILMN_2110908	NM_002467	v-myc myelocytomatosis viral oncogene homolog (avian) (MYC), mRNA. (S)	MYC	1	0	0		-0.0526881	0.0495948	0.00309333	-2.08829	-1.96694	-2.41417	-0.838918	-0.822211	-0.55044	MYC		-1.66693	-4.45822	0.00167604	9.45152e-05	0.00917564	0.000303779
ILMN_1857017	AL713633	mRNA; cDNA DKFZp761E1721 (from clone DKFZp761E1721) (S)	NaN	1	0	0		-0.0351792	0.0270647	0.00811452	1.27415	1.18945	0.927122	0.91974	0.770163	0.520892	AL713633		1.66663	2.18895	0.00332783	0.000439346	0.0126162	0.000717929
ILMN_1737631	NM_024897	progestin and adipoQ receptor family member VI (PAQR6), transcript variant 1, mRNA. (A)	PAQR6	1	0	0		0.0221677	-0.0711226	0.0489549	0.654071	0.728585	0.69398	0.584034	0.639025	0.987552	PAQR6		1.66656	1.61576	0.00497771	8.14975e-05	0.0156718	0.000280684
ILMN_3271218	XM_001718329	PREDICTED: hypothetical protein LOC100128737 (LOC100128737), mRNA. (M)	LOC100128737	0	0	0		0.0528264	-0.0532076	0.000381176	-0.336899	-0.471665	-0.351425	-0.767087	-0.691108	-0.752125	LOC100128737		-1.66644	-1.30737	4.36229e-05	0.00181661	0.00252838	0.00183252
ILMN_1691131	NM_032356	LSM domain containing 1 (LSMD1), mRNA. (S)	LSMD1	0	0	1		0.067366	-0.0244145	-0.0429515	-0.0852115	-0.00883182	0.113729	0.620913	0.826087	0.762115	LSMD1		1.66598	1.00456	0.000450295	0.926946	0.00521981	0.24203
ILMN_3223355	NM_032814	ring finger protein, transmembrane 2 (RNFT2), transcript variant 2, mRNA. (A)	RNFT2	0	0	0		-0.0580516	0.0794815	-0.0214299	-0.311357	-0.344026	-0.288523	0.839503	0.617237	0.752373	RNFT2		1.66598	-1.2437	0.000655555	0.00205215	0.00616794	0.00199542
ILMN_2061043	NM_001778	CD48 molecule (CD48), mRNA. (S)	CD48	1	0	0		0.0750229	-0.0576353	-0.0173875	-1.93537	-1.99639	-2.07155	-0.739617	-0.6965	-0.772863	CD48		-1.66593	-4.00306	8.21134e-05	3.5615e-06	0.00303579	6.75056e-05
ILMN_3245752	XM_001714158	PREDICTED: similar to PR domain containing 15 (LOC100134011), mRNA. (S)	LOC100134011	1	0	0		0.112911	-0.129326	0.0164153	-2.23491	-2.09042	-2.53311	-0.932391	-0.513653	-0.76246	LOC100134011		-1.66575	-4.87753	0.00634278	0.000102878	0.017713	0.000316691
ILMN_1679797	NM_001112	adenosine deaminase, RNA-specific, B1 (RED1 homolog rat) (ADARB1), transcript variant 1, mRNA. (A)	ADARB1	1	0	0		-0.0726054	0.0572538	0.0153516	3.01913	2.74378	2.90465	0.784834	0.771441	0.649216	ADARB1		1.66459	7.40854	0.000218187	5.26277e-06	0.00416336	7.74669e-05
ILMN_2094776	NM_020307	cyclin L1 (CCNL1), mRNA. (S)	CCNL1	0	0	0		0.0830577	-0.0243111	-0.0587466	0.091229	0.117799	0.263782	-0.853223	-0.663504	-0.688549	CCNL1		-1.6645	1.11543	0.000554149	0.0830585	0.00574449	0.0343521
ILMN_1696160	NR_000037	tRNA glutamine 1 (TRQ1) on chromosome 17. (S)	TRQ1	0	0	0		0.315918	-0.139393	-0.176525	0.395968	0.425356	0.340553	0.778007	0.767525	0.658393	TRQ1		1.66398	1.30794	0.0107365	0.0730301	0.0238384	0.0308641
ILMN_1762883	NM_032331	endothelin converting enzyme 2 (ECE2), transcript variant 3, mRNA. (S)	ECE2	1	0	0		0.11911	-0.133859	0.0147489	-1.40793	-1.27139	-1.13444	-0.696126	-0.582865	-0.924695	ECE2		-1.66389	-2.41371	0.0041255	0.000295876	0.0142143	0.000567418
ILMN_1665455	NM_173475	DCN1, defective in cullin neddylation 1, domain containing 3 (S. cerevisiae) (DCUN1D3), mRNA. (S)	DCUN1D3	1	0	0		0.0444577	-0.0708424	0.0263848	1.26667	1.24857	1.36097	0.890071	0.59754	0.71538	DCUN1D3		1.66363	2.44879	0.00134706	1.32803e-05	0.00828146	0.000118935
ILMN_2337928	NM_032966	chemokine (C-X-C motif) receptor 5 (CXCR5), transcript variant 2, mRNA. (A)	CXCR5	0	1	0		-0.303289	0.214782	0.0885076	0.597721	0.999973	0.598285	-0.768158	-0.659926	-0.774091	CXCR5		-1.66331	1.66093	0.0101929	0.0235863	0.0231538	0.0124195
ILMN_1698404	NM_152461	endoplasmic reticulum to nucleus signalling 1 (ERN1), transcript variant 2, mRNA. (I)	ERN1	0	1	0		-0.058132	0.230996	-0.172864	-1.67402	-2.09672	-1.87846	0.804576	0.754883	0.641963	ERN1		1.66302	-3.68858	0.00477338	0.000388865	0.0153755	0.000665753
ILMN_2210386	NM_198276	transmembrane protein 17 (TMEM17), mRNA. (S)	TMEM17	0	0	0		-0.0939195	0.337225	-0.243306	0.707329	0.219338	0.628023	0.680861	0.877473	0.642595	TMEM17		1.66283	1.4322	0.0177028	0.0878484	0.031968	0.0360022
ILMN_1739428	NM_001547	interferon-induced protein with tetratricopeptide repeats 2 (IFIT2), mRNA. (S)	IFIT2	1	0	0		-0.00611122	-0.0355225	0.0416338	6.9591	6.9591	6.68543	0.743932	0.724629	0.731244	IFIT2		1.6624	116.798	5.95625e-06	2.09884e-07	0.00234464	2.74786e-05
ILMN_1780058	NM_003676	degenerative spermatocyte homolog 1, lipid desaturase (Drosophila) (DEGS1), transcript variant 1, mRNA. (A)	DEGS1	1	0	0		-0.0395916	0.105336	-0.0657445	0.757462	0.582463	0.526238	0.716218	0.902185	0.581097	DEGS1		1.66228	1.53907	0.00239216	0.0020796	0.0108149	0.00201538
ILMN_1809767	NM_152503	chromosome 20 open reading frame 132 (C20orf132), transcript variant 1, mRNA. (A)	C20orf132	1	0	0		-0.0579398	0.040363	0.0175768	-1.29777	-1.07165	-1.31064	-0.724429	-0.603141	-0.870781	C20orf132		-1.66184	-2.34029	0.000903449	0.000122574	0.00700763	0.000346366
ILMN_1770020	NM_130906	peptidylprolyl isomerase (cyclophilin)-like 3 (PPIL3), transcript variant PPIL3b, mRNA. (A)	PPIL3	0	0	0		-0.0400379	0.232616	-0.192578	0.414816	0.151343	0.0235745	-0.834803	-0.670475	-0.692198	PPIL3		-1.66151	1.14598	0.00553885	0.310687	0.0165036	0.101984
ILMN_2110496	NM_017447	chromosome 21 open reading frame 91 (C21orf91), mRNA. (S)	C21orf91	1	0	0		-0.0932942	0.0973886	-0.00409436	1.44713	1.16235	1.11065	0.895092	0.659896	0.642134	C21orf91		1.66137	2.36206	0.0017395	0.000467118	0.00932152	0.00074539
ILMN_1803995	NM_016551	transmembrane 7 superfamily member 3 (TM7SF3), mRNA. (S)	TM7SF3	1	0	0		-0.0574113	0.0145889	0.0428223	0.605092	0.981185	0.596324	0.736902	0.773983	0.685147	TM7SF3		1.66095	1.65581	4.95079e-05	0.00504752	0.00264251	0.00382636
ILMN_1695509	NM_002835	protein tyrosine phosphatase, non-receptor type 12 (PTPN12), mRNA. (S)	PTPN12	1	0	0		-0.195133	0.0584424	0.136691	0.962734	0.800206	1.02459	0.769799	0.760637	0.664452	PTPN12		1.66051	1.90419	0.00228339	0.00151968	0.0106319	0.00162538
ILMN_3263864	XM_001726007	PREDICTED: similar to hCG2027326 (LOC100129905), mRNA. (M)	LOC100129905	0	0	0		-0.10498	0.096565	0.00841483	0.374975	0.200543	0.0459275	0.853164	0.799896	0.540432	LOC100129905		1.65998	1.1544	0.00292424	0.136791	0.0118668	0.0519089
ILMN_1731851	NM_005015	oxidase (cytochrome c) assembly 1-like (OXA1L), mRNA. (S)	OXA1L	1	0	0		0.0287756	-0.0852552	0.0564796	-0.868522	-1.08792	-0.877728	-0.859584	-0.801633	-0.531222	OXA1L		-1.65957	-1.92482	0.0026726	0.000351977	0.0113429	0.000629221
ILMN_1670723	NM_078628	male-specific lethal 3 homolog (Drosophila) (MSL3), transcript variant 4, mRNA. (I)	MSL3	1	0	0		0.0934278	0.098637	-0.192065	-0.714235	-0.642655	-0.720135	-0.758767	-0.645699	-0.786911	MSL3		-1.65917	-1.6159	0.00226713	0.00221831	0.010598	0.00211318
ILMN_2374164	NM_001010990	homocysteine-inducible, endoplasmic reticulum stress-inducible, ubiquitin-like domain member 1 (HERPUD1), transcript variant 3, mRNA. (A)	HERPUD1	0	1	0		0.0588502	0.00297202	-0.0618222	1.07303	1.36087	1.17182	-0.798461	-0.642233	-0.750492	HERPUD1		-1.65909	2.30043	0.000227089	0.0001928	0.00418175	0.000441563
ILMN_1898453	AL049390	mRNA; cDNA DKFZp586O1318 (from clone DKFZp586O1318) (S)	NaN	1	0	0		0.0886674	-0.295397	0.206729	1.43025	1.42938	1.39172	0.894571	0.649448	0.643756	AL049390		1.65779	2.67051	0.0134378	0.000738796	0.0270614	0.00100157
ILMN_3248703	NR_003077	small nucleolar RNA, C/D box 99 (SNORD99), small nucleolar RNA. (S)	SNORD99	0	0	1		0.052707	-0.0338839	-0.0188231	0.061746	-0.212227	-0.0141462	-0.679029	-0.733033	-0.774116	SNORD99		-1.65718	-1.03877	4.52313e-05	0.55779	0.00258982	0.163239
ILMN_2388539	NM_024648	chromosome 17 open reading frame 101 (C17orf101), transcript variant 1, mRNA. (A)	C17orf101	1	0	0		-0.0589212	-0.0909274	0.149849	-0.784349	-0.930623	-0.674176	-0.839077	-0.824648	-0.521956	C17orf101		-1.65698	-1.73674	0.00470798	0.00167406	0.0152742	0.00172925
ILMN_1784328	NR_002565	small nucleolar RNA, C/D box 25 (SNORD25), small nucleolar RNA. (S)	SNORD25	0	0	0		0.0909534	0.0507912	-0.141745	-0.283732	-0.335474	-0.194433	-0.782089	-0.68993	-0.713607	SNORD25		-1.65696	-1.20682	0.000694182	0.0306182	0.00630216	0.0152544
ILMN_1699856	NM_006266	ral guanine nucleotide dissociation stimulator (RALGDS), transcript variant 1, mRNA. (S)	RALGDS	0	0	0		0.0372802	-0.0281759	-0.00910426	-0.823514	-0.514436	-0.315837	-0.720931	-0.720931	-0.74322	RALGDS		-1.65676	-1.46537	3.97475e-06	0.0208306	0.00234464	0.0112709
ILMN_3246315	XM_001717322	PREDICTED: similar to hCG2040254 (LOC100133697), mRNA. (S)	LOC100133697	0	0	0		0.0575662	-0.0678638	0.0102975	-0.538218	-0.342929	-0.530653	-0.90528	-0.619161	-0.659315	LOC100133697		-1.65625	-1.38569	0.00166262	0.0030719	0.0091376	0.0026472
ILMN_1765644	NM_017845	COMM domain containing 8 (COMMD8), mRNA. (S)	COMMD8	1	0	0		0.0982939	0.0449364	-0.14323	1.04678	1.20312	0.885923	0.820455	0.719124	0.64363	COMMD8		1.65604	2.06376	0.0012385	0.000875593	0.00797592	0.00112126
ILMN_1772459	NM_001025	ribosomal protein S23 (RPS23), mRNA. (S)	RPS23	0	0	0		0.132388	-0.0112475	-0.12114	0.547683	0.189124	0.337234	-0.696976	-0.683079	-0.802911	RPS23		-1.65595	1.28166	0.000915396	0.0482195	0.00702474	0.0219652
ILMN_3272518	XM_001716328	PREDICTED: hypothetical protein LOC100129169 (LOC100129169), mRNA. (M)	LOC100129169	1	0	0		-0.12651	0.191457	-0.0649466	-0.923702	-0.910415	-1.29994	-0.770723	-0.723659	-0.687702	LOC100129169		-1.65561	-2.06292	0.0019187	0.00288009	0.00982727	0.00253296
ILMN_1695731	NM_001070	tubulin, gamma 1 (TUBG1), mRNA. (I)	TUBG1	0	0	0		0.227093	-0.230477	0.00338392	0.185713	0.188118	0.055532	0.735873	0.592895	0.852661	TUBG1		1.65536	1.10429	0.00874336	0.36189	0.021126	0.115197
ILMN_1880184	AW954246	EST366316 MAGE resequences, MAGC cDNA, mRNA sequence (S)	NaN	0	1	0		0.00163681	-0.0595344	0.0578976	-0.840823	-0.711786	-0.959835	0.710366	0.814398	0.656251	AW954246		1.6552	-1.78693	0.000224912	0.000453606	0.00418175	0.000732364
ILMN_1881526	AA828835	od80c09.s1 NCI_CGAP_Ov2 cDNA clone IMAGE:1374256, mRNA sequence (S)	NaN	0	0	0		-0.0154099	-0.121177	0.136587	-0.281338	-0.16935	-0.333668	0.764649	0.736394	0.679481	AA828835		1.65501	-1.19868	0.000771091	0.0426777	0.00659165	0.0198776
ILMN_2330112	NM_001009551	cornichon homolog (Drosophila) (CNIH), transcript variant 2, mRNA. (A)	CNIH	0	0	0		0.103122	0.0970769	-0.200199	-0.432449	-0.224226	-0.807559	-0.495598	-0.784039	-0.898407	CNIH		-1.65406	-1.40258	0.0096674	0.0691957	0.0223252	0.0295413
ILMN_1772156	NM_015051	endoplasmic reticulum protein 44 (ERP44), mRNA. (S)	ERP44	0	0	1		0.0685222	-0.0965974	0.0280752	-0.101998	-0.120703	0.290835	0.857806	0.608747	0.70871	ERP44		1.653	1.01587	0.0011719	0.88157	0.00774769	0.232748
ILMN_1725366	NM_012254	solute carrier family 27 (fatty acid transporter), member 5 (SLC27A5), mRNA. (S)	SLC27A5	1	0	0		-0.016439	0.0903717	-0.0739327	-1.38587	-1.1919	-1.42283	-0.794972	-0.605202	-0.774887	SLC27A5		-1.65292	-2.52019	0.000711677	0.000102325	0.0063707	0.000315682
ILMN_2229214	NM_152709	storkhead box 1 (STOX1), transcript variant 1, mRNA. (S)	STOX1	0	0	0		0.0413267	-0.0213892	-0.0199375	0.503041	0.383598	0.204495	0.696065	0.846747	0.630715	STOX1		1.65234	1.28673	0.0004202	0.0151197	0.00513561	0.00877815
ILMN_1857067	BX113978	BX113978 Soares_pregnant_uterus_NbHPU cDNA clone IMAGp998N131206, mRNA sequence (S)	NaN	1	0	0		-0.163086	-0.0949401	0.258026	-0.814574	-0.578802	-0.788881	-0.699043	-0.66651	-0.806233	BX113978		-1.65167	-1.65567	0.00617871	0.00841323	0.0174952	0.00562438
ILMN_1800898	NM_001172	arginase, type II (ARG2), nuclear gene encoding mitochondrial protein, mRNA. (S)	ARG2	0	1	0		0.0897351	-0.011838	-0.0778971	-0.824966	-0.669127	-0.826731	0.569032	0.804803	0.797573	ARG2		1.65153	-1.70954	0.00138098	0.000412983	0.00839387	0.000692431
ILMN_2374234	NM_002731	protein kinase, cAMP-dependent, catalytic, beta (PRKACB), transcript variant 2, mRNA. (A)	PRKACB	0	1	0		-0.053218	-0.0148449	0.0680629	-1.47992	-1.23557	-1.52421	0.736645	0.867641	0.566819	PRKACB		1.65141	-2.66334	0.00154057	0.000127097	0.00879954	0.000353308
ILMN_1800796	NM_000997	ribosomal protein L37 (RPL37), mRNA. (S)	RPL37	1	0	0		0.0114557	0.107153	-0.118608	-0.873651	-0.908251	-0.881174	-0.948677	-0.541872	-0.679481	RPL37		-1.651	-1.85021	0.00604345	0.000179546	0.0172389	0.000426125
ILMN_2258471	NM_022902	solute carrier family 30 (zinc transporter), member 5 (SLC30A5), transcript variant 1, mRNA. (I)	SLC30A5	0	0	0		-0.206354	0.126196	0.0801582	0.554228	0.6706	0.516221	-0.817631	-0.720219	-0.63179	SLC30A5		-1.65085	1.49521	0.00348655	0.00701103	0.0129527	0.00491558
ILMN_1815707	NM_001031733	calmodulin-like 4 (CALML4), transcript variant 2, mRNA. (I)	CALML4	0	0	0		0.00292353	-0.0550109	0.0520874	-0.475417	-0.501067	-0.588127	0.753703	0.684833	0.731001	CALML4		1.65082	-1.43548	4.0377e-05	0.000346729	0.0024932	0.000624682
ILMN_3195203	NM_175902	chromosome 17 open reading frame 101 (C17orf101), transcript variant 2, mRNA. (A)	C17orf101	1	0	0		0.101463	0.10945	-0.210913	-1.22852	-1.10879	-1.10939	-0.764937	-0.798283	-0.60625	C17orf101		-1.65079	-2.21745	0.0039362	0.000522425	0.0138345	0.00079896
ILMN_1797522	NM_004090	dual specificity phosphatase 3 (vaccinia virus phosphatase VH1-related) (DUSP3), mRNA. (S)	DUSP3	0	0	0		-0.237589	0.117177	0.120411	-0.361884	-0.241173	-0.207879	-0.758269	-0.772242	-0.636987	DUSP3		-1.65004	-1.20607	0.00462403	0.10167	0.015178	0.0406197
ILMN_1700432	NM_002221	inositol 1,4,5-trisphosphate 3-kinase B (ITPKB), mRNA. (S)	ITPKB	1	0	0		0.0140949	-0.0122326	-0.00186227	-2.6108	-2.60824	-2.66855	-0.741617	-0.750045	-0.674486	ITPKB		-1.64952	-6.18683	8.69424e-06	2.5001e-08	0.0024932	1.17504e-05
ILMN_2378952	NM_001039847	glutathione peroxidase 4 (phospholipid hydroperoxidase) (GPX4), transcript variant 2, mRNA. (A)	GPX4	1	0	0		-0.0152197	0.0265361	-0.0113163	0.856235	0.851294	1.10996	0.742751	0.595314	0.828062	GPX4		1.64952	1.91742	0.00047861	0.000407356	0.00534355	0.000685905
ILMN_1734346	NM_001039846	chromosome 19 open reading frame 36 (C19orf36), transcript variant 3, mRNA. (A)	C19orf36	0	1	0		-0.0343414	0.0331807	0.00116069	1.85637	2.12428	1.9658	-0.764254	-0.693389	-0.708132	C19orf36		-1.64938	3.95081	1.56519e-05	1.58877e-05	0.0024932	0.000126958
ILMN_2222074	NM_002835	protein tyrosine phosphatase, non-receptor type 12 (PTPN12), mRNA. (S)	PTPN12	1	0	0		-0.0160709	0.192117	-0.176046	1.04043	0.998331	0.886096	0.741529	0.90541	0.518815	PTPN12		1.64937	1.96558	0.00952784	0.00110079	0.0221315	0.0013074
ILMN_1775753	NM_012164	F-box and WD-40 domain protein 2 (FBXW2), mRNA. (S)	FBXW2	0	0	0		0.200291	-0.14688	-0.0534105	0.171709	0.00572006	0.375401	-0.759026	-0.826006	-0.57839	FBXW2		-1.64848	1.13625	0.00479876	0.283682	0.0154164	0.0946173
ILMN_1681252	NM_173621	chromosome 17 open reading frame 44 (C17orf44), mRNA. (S)	C17orf44	0	0	0		-0.0278424	-0.0436228	0.0714652	-0.0635355	-0.192781	-0.129447	-0.566479	-0.659235	-0.937642	C17orf44		-1.64846	-1.09322	0.00353949	0.0682575	0.0130571	0.0292151
ILMN_2232084	NR_002451	ATP-binding cassette, sub-family A (ABC1), member 11 (pseudogene) (ABCA11) on chromosome 4. (S)	ABCA11	0	0	0		0.208509	-0.0744106	-0.134099	-0.302921	-0.210549	-0.269488	0.703812	0.673129	0.78559	ABCA11		1.64815	-1.1983	0.00288732	0.0749273	0.0117775	0.0315382
ILMN_1899628	XM_001125976	PREDICTED: hypothetical protein LOC730274 (LOC730274), mRNA. (S)	LOC730274	1	0	0		0.179844	-0.0414547	-0.138389	-1.54633	-1.51067	-1.75484	-0.594637	-0.883073	-0.683449	LOC730274		-1.64762	-3.03973	0.00477269	0.000187825	0.0153755	0.000436874
ILMN_1807767	NM_014615	KIAA0182 (KIAA0182), mRNA. (S)	KIAA0182	0	0	1		0.0822671	0.0259919	-0.108259	0.0382258	0.136095	0.0594917	-0.562736	-0.547994	-1.04973	KIAA0182		-1.64736	1.05551	0.0144637	0.289276	0.0283378	0.0961412
ILMN_2366719	NM_182483	NSFL1 (p97) cofactor (p47) (NSFL1C), transcript variant 3, mRNA. (A)	NSFL1C	1	0	0		0.0434169	0.0898413	-0.133258	0.944556	0.815147	0.923762	0.766878	0.719894	0.67344	NSFL1C		1.64726	1.85895	0.000596383	0.000345507	0.00589362	0.000623089
ILMN_1690703	NM_001005734	chromosome 21 open reading frame 34 (C21orf34), transcript variant 3, mRNA. (A)	C21orf34	0	0	0		-0.065496	0.0499664	0.0155296	0.415705	0.611931	0.370832	-0.779925	-0.539709	-0.84021	C21orf34		-1.64712	1.38142	0.0018252	0.0046353	0.009526	0.00359523
ILMN_1760933	NM_007033	RER1 retention in endoplasmic reticulum 1 homolog (S. cerevisiae) (RER1), mRNA. (A)	RER1	0	0	0		0.064499	-0.0511649	-0.0133341	-0.430368	-0.438447	-0.629028	-0.866768	-0.498306	-0.792511	RER1		-1.64626	-1.41351	0.00361362	0.00242822	0.0131915	0.00225568
ILMN_1711823	NM_025161	chromosome 17 open reading frame 70 (C17orf70), mRNA. (S)	C17orf70	1	0	0		-0.0188493	0.0270441	-0.00819486	-0.78824	-0.767309	-0.950716	-0.832574	-0.638925	-0.685046	C17orf70		-1.64587	-1.78438	0.00027861	0.000150274	0.00458543	0.000385946
ILMN_1727184	NM_139281	WD repeat domain 36 (WDR36), mRNA. (S)	WDR36	0	0	0		0.155292	-0.0993239	-0.0559682	0.0834971	0.180547	0.199252	-0.647281	-0.742834	-0.764937	WDR36		-1.6453	1.11298	0.00115016	0.148557	0.00767381	0.0555885
ILMN_1901769	BG484767	602505656F1 NIH_MGC_77 cDNA clone IMAGE:4619364 5, mRNA sequence (S)	NaN	0	0	0		0.0711477	-0.0240541	-0.0470936	-0.32379	-0.488574	-0.475827	0.814193	0.566147	0.774221	BG484767		1.64511	-1.34667	0.00107403	0.00258675	0.00744864	0.00235395
ILMN_1741736	NM_018380	DEAD (Asp-Glu-Ala-Asp) box polypeptide 28 (DDX28), nuclear gene encoding mitochondrial protein, mRNA. (S)	DDX28	0	0	0		0.0719117	-0.0600884	-0.0118233	-0.569714	-0.138403	-0.634118	-0.697001	-0.67502	-0.781572	DDX28		-1.64475	-1.36359	0.0001413	0.0492795	0.0035656	0.0223415
ILMN_3237376	NM_020716	GRAM domain containing 1B (GRAMD1B), mRNA. (S)	GRAMD1B	0	1	0		-0.119538	0.152676	-0.0331385	0.746923	0.763643	0.568039	-0.849006	-0.519598	-0.783886	GRAMD1B		-1.64433	1.61649	0.00509055	0.00243723	0.0158461	0.00226291
ILMN_3183139	XR_037646	PREDICTED: misc_RNA (LOC100130914), miscRNA. (A)	LOC100130914	0	0	1		-0.0245529	-0.200104	0.224657	-0.218108	-0.169391	0.103703	-0.872377	-0.717792	-0.562266	LOC100130914		-1.64431	-1.06777	0.00923639	0.583418	0.0217824	0.169271
ILMN_3241099	NM_032042	family with sequence similarity 172, member A (FAM172A), mRNA. (S)	FAM172A	0	0	0		-0.169493	0.0800736	0.0894189	-0.620731	-0.417194	-0.701517	-0.759434	-0.656963	-0.735226	FAM172A		-1.644	-1.49466	0.00135796	0.00839316	0.00831987	0.00561868
ILMN_3251472	NM_014765	translocase of outer mitochondrial membrane 20 homolog (yeast) (TOMM20), nuclear gene encoding mitochondrial protein, mRNA. (S)	TOMM20	1	0	0		-0.0811644	-0.0228959	0.10406	-0.651647	-0.433759	-0.726653	-0.698285	-0.696176	-0.756086	TOMM20		-1.64359	-1.51995	0.000247907	0.00429227	0.0043212	0.00340094
ILMN_1762262	NM_006823	protein kinase (cAMP-dependent, catalytic) inhibitor alpha (PKIA), transcript variant 6, mRNA. (A)	PKIA	0	0	0		-0.0943696	-0.0295322	0.123902	0.210799	0.181094	0.16294	0.590657	0.929914	0.629779	PKIA		1.64351	1.13677	0.0046059	0.049131	0.0151638	0.0222906
ILMN_2201533	NM_152766	chromosome 17 open reading frame 61 (C17orf61), mRNA. (S)	C17orf61	0	0	1		-2.51569e-05	0.0461312	-0.046106	-0.109793	0.0358486	-0.170515	-0.742866	-0.641437	-0.765089	C17orf61		-1.64315	-1.05811	0.000103076	0.289331	0.00321859	0.0961536
ILMN_1670101	NM_001004419	C-type lectin domain family 2, member D (CLEC2D), transcript variant 2, mRNA. (I)	CLEC2D	1	0	0		-0.0990408	0.0509392	0.0481016	-1.77567	-1.91681	-1.8477	-0.876143	-0.562302	-0.710917	CLEC2D		-1.64314	-3.59683	0.00226838	8.65799e-06	0.0105986	9.71986e-05
ILMN_1698185	NM_145294	WD repeat domain 90 (WDR90), mRNA. (S)	WDR90	1	0	0		-0.021666	0.0717318	-0.0500658	-1.9807	-1.9168	-1.80345	-0.688295	-0.765494	-0.693131	WDR90		-1.64221	-3.73295	8.71439e-05	7.45312e-06	0.00308357	9.15286e-05
ILMN_1693334	NM_000917	procollagen-proline, 2-oxoglutarate 4-dioxygenase (proline 4-hydroxylase), alpha polypeptide I (P4HA1), transcript variant 1, mRNA. (A)	P4HA1	1	0	0		-0.0927534	0.0892826	0.00347083	-0.875536	-0.34453	-0.848343	-0.636807	-0.859568	-0.65027	P4HA1		-1.64211	-1.61269	0.00131284	0.018774	0.00820876	0.0103918
ILMN_1786532	NM_005776	cornichon homolog (Drosophila) (CNIH), mRNA. (I)	CNIH	0	0	0		0.00786232	-0.04084	0.0329777	-0.143632	-0.227635	-0.125758	-0.694131	-0.741172	-0.710667	CNIH		-1.64185	-1.12169	9.87824e-06	0.0122337	0.0024932	0.00745246
ILMN_2337974	NM_181839	protein kinase (cAMP-dependent, catalytic) inhibitor alpha (PKIA), transcript variant 7, mRNA. (A)	PKIA	0	0	0		-0.0666148	0.0507564	0.0158584	-0.123102	-0.105734	-0.118091	0.751066	0.66624	0.728642	PKIA		1.64184	-1.08346	7.6978e-05	0.0302916	0.00296835	0.0151216
ILMN_1850338	CN359765	17000424054671 GRN_EB cDNA 5, mRNA sequence (S)	NaN	0	0	0		-0.0560101	0.0959532	-0.0399431	-0.0672759	-0.42426	-0.340728	0.914003	0.721172	0.509778	CN359765		1.64147	-1.21203	0.00479864	0.0785791	0.0154164	0.0328108
ILMN_1683082	NM_058192	RNA pseudouridylate synthase domain containing 1 (RPUSD1), mRNA. (S)	RPUSD1	0	0	1		0.166227	-0.240802	0.074574	-0.326779	0.0403193	-0.0120341	-0.810861	-0.721167	-0.612413	RPUSD1		-1.64127	-1.0714	0.00626691	0.586271	0.0176314	0.169885
ILMN_1666746	XM_936052	PREDICTED: hypothetical protein LOC153561 (LOC153561), mRNA. (I)	LOC153561	0	0	0		0.00489228	0.0591179	-0.0640102	0.458716	-0.0312507	0.409319	0.839053	0.49078	0.814383	LOC153561		1.64119	1.21329	0.00371807	0.15577	0.0133764	0.0577954
ILMN_1663577	NM_022753	S100P binding protein (S100PBP), transcript variant 1, mRNA. (I)	S100PBP	0	0	0		-0.066678	-0.0240807	0.0907587	-0.324426	-0.28376	-0.564609	0.713898	0.78185	0.648072	S100PBP		1.64104	-1.31124	0.000300645	0.0170865	0.00467157	0.00966753
ILMN_1660817	NM_000107	damage-specific DNA binding protein 2, 48kDa (DDB2), mRNA. (S)	DDB2	1	0	0		0.0428947	0.0734615	-0.116356	-1.90225	-1.77918	-1.8389	-0.723473	-0.789831	-0.629952	DDB2		-1.64082	-3.58038	0.000675407	1.15768e-05	0.00624812	0.000110502
ILMN_1751753	NM_002168	isocitrate dehydrogenase 2 (NADP+), mitochondrial (IDH2), nuclear gene encoding mitochondrial protein, mRNA. (S)	IDH2	1	0	0		0.106573	0.0641443	-0.170717	0.973807	1.07741	1.20615	0.549234	0.557868	1.03595	IDH2		1.64074	2.12254	0.0173251	0.000577133	0.0316347	0.000853159
ILMN_1751743	NM_006297	X-ray repair complementing defective repair in Chinese hamster cells 1 (XRCC1), mRNA. (S)	XRCC1	0	0	0		0.139979	0.062853	-0.202832	-0.446585	-0.66845	-0.57721	-0.758942	-0.841159	-0.542553	XRCC1		-1.64059	-1.47845	0.00642179	0.00990253	0.017808	0.00636995
ILMN_1692026	NM_016028	suppressor of variegation 4-20 homolog 1 (Drosophila) (SUV420H1), transcript variant 2, mRNA. (I)	SUV420H1	0	0	1		-0.097715	-0.0965336	0.194249	-0.112283	-0.0743445	-0.0192007	0.570061	0.795255	0.777123	SUV420H1		1.64051	-1.04871	0.0041287	0.533508	0.0142149	0.157465
ILMN_2059294	NM_003729	RNA terminal phosphate cyclase domain 1 (RTCD1), mRNA. (S)	RTCD1	0	0	0		-0.125937	0.104045	0.0218915	-0.152246	-0.168551	-0.358431	-0.620546	-0.696997	-0.824443	RTCD1		-1.64034	-1.16992	0.00135527	0.0744382	0.0083088	0.0313634
ILMN_1806758	NM_182505	chromosome 9 open reading frame 85 (C9orf85), mRNA. (I)	C9orf85	0	0	0		-0.186264	0.179688	0.00657676	0.659301	0.387289	0.401199	-0.85091	-0.526915	-0.764161	C9orf85		-1.64034	1.39726	0.00759214	0.0248566	0.019576	0.0129347
ILMN_1776047	XM_929153	PREDICTED: similar to Heat shock protein HSP 90-beta (HSP 84) (Tumor-specific transplantation 84 kDa antigen) (TSTA) (LOC646197), mRNA. (S)	LOC646197	0	0	1		-0.00322149	-0.0491491	0.0523706	-0.163412	-0.0681002	0.0934236	-0.993188	-0.69218	-0.454171	LOC646197		-1.63941	-1.03242	0.0108716	0.598059	0.0239918	0.172533
ILMN_1761486	NM_024808	chromosome 13 open reading frame 34 (C13orf34), mRNA. (S)	C13orf34	1	0	0		0.0105808	-0.0556461	0.0450652	-0.830705	-0.891545	-1.03352	-0.658128	-0.50206	-0.979312	C13orf34		-1.6394	-1.89027	0.00766511	0.000163577	0.0196634	0.000404207
ILMN_2326997	NM_013406	deoxyhypusine synthase (DHPS), transcript variant 2, mRNA. (A)	DHPS	0	0	0		0.00658027	0.0896178	-0.0961981	-0.188773	-0.262309	0.0166558	-0.712743	-0.630644	-0.794682	DHPS		-1.63886	-1.10558	0.000573027	0.218432	0.00580241	0.0762694
ILMN_2302075	NM_138962	musashi homolog 2 (Drosophila) (MSI2), transcript variant 1, mRNA. (A)	MSI2	1	0	0		-0.0854288	0.104571	-0.0191424	-1.0936	-1.14824	-1.03277	-0.770581	-0.679356	-0.687732	MSI2		-1.63871	-2.13101	0.000344618	7.32587e-05	0.00481174	0.000266286
ILMN_3289172	XM_001725935	PREDICTED: hypothetical protein LOC100132774, transcript variant 2 (LOC100132774), mRNA. (M)	LOC100132774	1	0	0		0.0273764	0.0232523	-0.0506287	0.919894	0.772765	0.898693	0.697622	0.723539	0.716308	LOC100132774		1.63863	1.81981	1.13642e-05	7.95894e-05	0.0024932	0.000276643
ILMN_1787526	NM_032321	hypothetical protein MGC13057 (MGC13057), mRNA. (S)	MGC13057	0	1	0		-0.00528764	0.00726956	-0.00198192	-0.390334	-0.873604	-0.690076	0.841275	0.818477	0.476267	MGC13057		1.63808	-1.57062	0.0038164	0.0098602	0.013575	0.00635009
ILMN_1813837	NM_018956	chromosome 9 open reading frame 9 (C9orf9), mRNA. (S)	C9orf9	0	0	0		0.097945	0.0179147	-0.11586	-0.272501	-0.308454	-0.194849	-0.759307	-0.716087	-0.659416	C9orf9		-1.63762	-1.19632	0.00049166	0.0217277	0.00542	0.0116457
ILMN_1679044	XR_019152	PREDICTED: misc_RNA (LOC644584), miscRNA. (S)	LOC644584	0	0	0		0.0519172	-0.172485	0.120568	-0.567182	-0.511673	-0.576067	-0.543993	-1.07821	-0.512018	LOC644584		-1.6374	-1.46575	0.0251235	0.00370204	0.0398029	0.00304269
ILMN_3245869	NM_001124767	similar to CG32736-PA (LOC440957), mRNA. (S)	LOC440957	0	1	0		-0.015208	-0.0395687	0.0547767	-1.34435	-1.04612	-1.1257	0.786889	0.696736	0.649757	LOC440957		1.63708	-2.25332	0.000132958	0.000233352	0.00346624	0.000498342
ILMN_3200322	XR_037721	PREDICTED: misc_RNA (LOC387791), miscRNA. (A)	LOC387791	0	0	0		-0.17468	-0.15062	0.3253	-0.712766	-0.489669	-0.353699	-0.796215	-0.705883	-0.630454	LOC387791		-1.63677	-1.43268	0.01382	0.0552225	0.0275684	0.0245216
ILMN_1717403	NM_032818	chromosome 9 open reading frame 100 (C9orf100), mRNA. (A)	C9orf100	1	0	0		0.07767	-0.211374	0.133704	-1.33043	-1.37978	-1.75597	-0.605086	-0.767285	-0.759189	C9orf100		-1.63639	-2.80641	0.00398077	0.000974138	0.0139444	0.001204
ILMN_3288755	XR_018782	PREDICTED: misc_RNA (LOC646808), miscRNA. (M)	LOC646808	0	0	0		0.0832876	0.044872	-0.12816	0.236874	0.412704	0.163801	0.781427	0.629957	0.720025	LOC646808		1.63634	1.20675	0.000826294	0.0511131	0.00675861	0.0230294
ILMN_1683670	NM_000452	solute carrier family 10 (sodium/bile acid cotransporter family), member 2 (SLC10A2), mRNA. (S)	SLC10A2	1	0	0		-0.17858	0.177605	0.00097475	1.29204	1.44745	1.67645	0.682913	0.734083	0.714366	SLC10A2		1.63632	2.77402	0.00239278	0.000632745	0.0108149	0.000905382
ILMN_1811397	NM_173476	coiled-coil domain containing 78 (CCDC78), transcript variant 2, mRNA. (A)	CCDC78	1	0	0		0.0540572	0.136586	-0.190643	-1.15261	-0.870082	-1.25726	-0.973932	-0.451358	-0.704837	CCDC78		-1.63585	-2.13364	0.0169084	0.00196677	0.0312117	0.00193441
ILMN_1705464	NM_032477	mitochondrial ribosomal protein L41 (MRPL41), nuclear gene encoding mitochondrial protein, mRNA. (S)	MRPL41	0	0	1		0.0565657	-0.0190075	-0.0375582	-0.0658328	0.155629	-0.16665	0.741944	0.766256	0.62192	MRPL41		1.63585	-1.01792	0.000180815	0.809408	0.0038648	0.218462
ILMN_1669747	NM_006377	unc-13 homolog B (C. elegans) (UNC13B), mRNA. (S)	UNC13B	1	0	0		-0.000309117	-0.0969665	0.0972756	-0.951608	-1.17638	-1.0486	-0.657496	-0.652734	-0.819407	UNC13B		-1.63567	-2.08329	0.000824091	0.00024899	0.00675861	0.000516325
ILMN_1710740	NM_000063	complement component 2 (C2), mRNA. (S)	C2	0	0	1		-0.0465948	-0.000864519	0.0474593	0.0407114	0.00628305	0.08991	0.548277	0.985988	0.595247	C2		1.63562	1.03214	0.00737981	0.278419	0.0192812	0.0931593
ILMN_1688178	NM_015703	ribosomal RNA processing 7 homolog A (S. cerevisiae) (RRP7A), mRNA. (I)	RRP7A	0	0	0		0.0239068	-0.0217909	-0.0021159	-0.364939	-0.260415	-0.431827	-0.744581	-0.679458	-0.70536	RRP7A		-1.63558	-1.27668	6.68042e-06	0.002405	0.00246773	0.00223975
ILMN_1748123	NM_020805	kelch-like 14 (Drosophila) (KLHL14), mRNA. (S)	KLHL14	0	0	0		0.123516	-0.191433	0.067917	-0.249145	-0.109295	-0.170926	0.846793	0.548822	0.73303	KLHL14		1.63529	-1.1301	0.00550997	0.168629	0.016442	0.061718
ILMN_1690844	XR_019393	PREDICTED: similar to DnaJ (Hsp40) homolog, subfamily B, member 6 isoform a (LOC387820), mRNA. (I)	LOC387820	1	0	0		0.0923898	-0.106005	0.0136149	0.816391	0.847541	0.77734	0.861461	0.744643	0.522324	LOC387820		1.63521	1.75778	0.00350274	0.000184273	0.0129762	0.000433441
ILMN_1692295	NM_033054	myosin IG (MYO1G), mRNA. (S)	MYO1G	0	0	0		-0.0514718	0.0804209	-0.0289491	-0.403562	-0.205298	-0.376852	-0.785785	-0.787546	-0.554334	MYO1G		-1.63492	-1.25577	0.00125979	0.011481	0.0080378	0.00710932
ILMN_1679577	NM_032233	SET domain containing 3 (SETD3), transcript variant 1, mRNA. (A)	SETD3	1	0	0		0.173017	-0.0461142	-0.126903	-1.83422	-1.9045	-1.77436	-0.78572	-0.775525	-0.566079	SETD3		-1.63479	-3.57438	0.00347557	4.604e-05	0.0129433	0.0002127
ILMN_1778203	NM_006493	ceroid-lipofuscinosis, neuronal 5 (CLN5), mRNA. (S)	CLN5	0	0	1		0.0954159	0.0489546	-0.14437	0.164111	0.0772511	0.128978	0.732867	0.677114	0.717113	CLN5		1.63471	1.08933	0.000708094	0.187013	0.00635298	0.0671284
ILMN_1653220	NM_004910	phosphatidylinositol transfer protein, membrane-associated 1 (PITPNM1), mRNA. (S)	PITPNM1	1	0	0		0.0155532	0.00247351	-0.0180267	1.03294	1.02019	1.06553	0.852169	0.621275	0.652449	PITPNM1		1.63425	2.05559	0.000630044	3.95563e-07	0.00606142	3.53113e-05
ILMN_1807379	NM_023034	Wolf-Hirschhorn syndrome candidate 1-like 1 (WHSC1L1), transcript variant long, mRNA. (I)	WHSC1L1	0	0	0		-0.0321692	0.0949938	-0.0628246	-0.438667	-0.677043	-0.469727	0.727636	0.744299	0.653904	WHSC1L1		1.63423	-1.44241	0.000220357	0.00404385	0.00416336	0.00325356
ILMN_3247895	XM_001126103	PREDICTED: similar to phosphoglycerate mutase processed protein (LOC728188), mRNA. (S)	LOC728188	1	0	0		-0.103862	0.0517844	0.0520777	-0.79256	-0.734693	-0.897354	-0.649315	-0.861152	-0.61509	LOC728188		-1.63413	-1.75103	0.00158301	0.000329501	0.00891189	0.000605096
ILMN_1654118	NM_138578	BCL2-like 1 (BCL2L1), nuclear gene encoding mitochondrial protein, transcript variant 1, mRNA. (A)	BCL2L1	0	0	1		0.0817831	-0.0989068	0.0171237	-0.042184	0.159473	0.13004	-0.766407	-0.52172	-0.836825	BCL2L1		-1.6339	1.05881	0.00290675	0.372391	0.0118317	0.117849
ILMN_1840273	BC025734	Homo sapiens, clone IMAGE:5204729, mRNA (S)	NaN	0	1	0		-0.00485246	0.186869	-0.182017	-0.716611	-0.751489	-0.884729	0.71115	0.818857	0.594891	BC025734		1.63388	-1.72223	0.00472941	0.00267666	0.0153174	0.00240728
ILMN_1753111	NM_005746	nicotinamide phosphoribosyltransferase (NAMPT), mRNA. (A)	NAMPT	0	0	0		-0.230538	0.298839	-0.0683008	-0.344179	-0.21357	-0.377714	-0.508835	-0.852211	-0.761561	NAMPT		-1.63301	-1.24127	0.0194711	0.130728	0.0338984	0.0499127
ILMN_2214603	NM_017917	protein phosphatase 2 (formerly 2A), regulatory subunit B'', gamma (PPP2R3C), mRNA. (S)	PPP2R3C	1	0	0		-0.219024	0.100408	0.118616	0.71325	0.960522	0.562142	0.770194	0.651334	0.700801	PPP2R3C		1.63291	1.67633	0.00353442	0.00953951	0.0130435	0.00619475
ILMN_3301042	XR_041452	PREDICTED: misc_RNA (LQK1), miscRNA. (M)	LQK1	0	0	1		0.0241111	-0.022917	-0.00119406	-0.0699904	-0.0511954	0.04934	0.736397	0.645832	0.739667	LQK1		1.63274	-1.01674	3.01612e-05	0.576651	0.0024932	0.167753
ILMN_3309739	NR_029481	microRNA let-7d (MIRLET7D), microRNA. (S)	MIRLET7D	0	0	0		-0.0421084	0.000502208	0.0416062	-0.142568	-0.259199	-0.0129476	-0.832837	-0.68912	-0.598694	MIRLET7D		-1.63227	-1.10056	0.000614178	0.139536	0.00598805	0.0527768
ILMN_2331087	NM_206938	membrane-spanning 4-domains, subfamily A, member 7 (MS4A7), transcript variant 2, mRNA. (A)	MS4A7	1	0	0		-0.0323443	-0.0263018	0.0586461	2.22105	1.85326	2.03041	0.764193	0.658541	0.696732	MS4A7		1.63183	4.09795	7.76093e-05	5.05844e-05	0.00298053	0.00022195
ILMN_1708164	NM_003750	eukaryotic translation initiation factor 3, subunit A (EIF3A), mRNA. (S)	EIF3A	0	0	0		0.155017	0.157756	-0.312774	-0.234433	-0.206249	-0.6867	-0.677909	-0.750695	-0.690211	EIF3A		-1.63158	-1.29755	0.0110736	0.163764	0.0242282	0.0602725
ILMN_2236800	NM_032195	SON DNA binding protein (SON), transcript variant b, mRNA. (I)	SON	0	0	0		0.00561367	0.197388	-0.203002	-0.341959	-0.315164	-0.454035	-0.716836	-0.611867	-0.789644	SON		-1.63141	-1.2927	0.00506653	0.0396841	0.0158002	0.0187452
ILMN_1825186	BU587445	AGENCOURT_8844418 NIH_MGC_141 cDNA clone IMAGE:6385379 5, mRNA sequence (S)	NaN	0	0	0		0.144252	-0.0924085	-0.0518439	-0.598003	-0.308429	-0.716238	-0.672128	-0.887907	-0.556818	BU587445		-1.63084	-1.45487	0.00436979	0.0187243	0.0146968	0.0103705
ILMN_1759870	XM_930921	PREDICTED: similar to inhibitor of growth family, member 5, transcript variant 4 (LOC653066), mRNA. (I)	LOC653066	0	1	0		0.199098	-0.00748162	-0.191616	0.588052	0.808039	0.474572	-0.797865	-0.538383	-0.778691	LOC653066		-1.63012	1.54067	0.00737407	0.0139857	0.0192812	0.00827341
ILMN_1824362	BX105338	BX105338 Soares_pregnant_uterus_NbHPU cDNA clone IMAGp998C114347, mRNA sequence (S)	NaN	0	0	0		0.0844047	-0.052722	-0.0316827	0.729747	0.460292	0.399019	0.869434	0.714249	0.531094	BX105338		1.63006	1.44361	0.00271795	0.00859782	0.0114227	0.00572152
ILMN_1667592	NM_001003828	parvin, beta (PARVB), transcript variant 1, mRNA. (I)	PARVB	0	0	0		0.0905946	0.0270147	-0.117609	0.24737	0.318458	0.324199	0.848695	0.639328	0.624954	PARVB		1.62938	1.22831	0.00176531	0.0110761	0.00940117	0.00691351
ILMN_1652754	NM_182498	zinc finger protein 428 (ZNF428), mRNA. (S)	ZNF428	0	0	1		-0.105663	0.086841	0.0188216	0.0860627	0.209652	0.0150476	0.793719	0.845313	0.473743	ZNF428		1.62931	1.07444	0.00549733	0.265356	0.0164146	0.0894988
ILMN_2115949	NM_032164	zinc finger protein 394 (ZNF394), mRNA. (S)	ZNF394	0	0	0		0.095399	0.304515	-0.399914	0.67227	0.201258	0.713778	0.67227	0.617798	0.82084	ZNF394		1.6286	1.44303	0.0318232	0.117353	0.0459706	0.0456436
ILMN_2320480	NM_001013670	similar to FLJ43276 protein (LOC400464), mRNA. (A)	LOC400464	0	0	0		-0.0713064	-0.00952017	0.0808266	-0.207326	-0.130237	-0.238179	-0.649607	-0.713436	-0.745528	LOC400464		-1.62773	-1.14228	0.000178725	0.0245697	0.00383749	0.0128275
ILMN_1769316	NM_001004416	uromodulin-like 1 (UMODL1), transcript variant 1, mRNA. (A)	UMODL1	1	0	0		-0.0304662	0.00818307	0.0222832	-1.55471	-1.14133	-1.27627	-0.507672	-0.971596	-0.628721	UMODL1		-1.62751	-2.50378	0.00735773	0.000418478	0.0192651	0.00069826
ILMN_1805973	NM_006143	G protein-coupled receptor 19 (GPR19), mRNA. (S)	GPR19	0	0	0		-0.160471	-0.0657063	0.226177	-0.0643987	-0.213531	-0.335927	-0.791376	-0.466289	-0.850245	GPR19		-1.62748	-1.15238	0.0135339	0.218636	0.027164	0.0763163
ILMN_1810433	XM_942035	PREDICTED: similar to Protein C21orf70 homolog (LOC652545), mRNA. (S)	LOC652545	0	0	1		0.00189595	0.0930329	-0.0949289	0.182645	0.0276745	0.15353	-0.688401	-0.726287	-0.691505	LOC652545		-1.62683	1.0877	0.000226631	0.168083	0.00418175	0.0615427
ILMN_1678934	NM_022490	polymerase (RNA) I polypeptide E, 53kDa (POLR1E), mRNA. (S)	POLR1E	0	0	0		-0.0316138	0.166876	-0.135262	-0.423631	-0.449238	-0.208626	-0.876099	-0.746884	-0.483125	POLR1E		-1.6268	-1.28387	0.00853349	0.0368451	0.0208697	0.0176466
ILMN_2400219	NM_003130	sorcin (SRI), transcript variant 1, mRNA. (A)	SRI	0	0	0		-0.138927	0.105412	0.0335146	0.496934	0.623122	0.362673	0.844362	0.791828	0.469378	SRI		1.6266	1.40858	0.00702097	0.00909271	0.0188253	0.00597419
ILMN_2339266	NM_000426	laminin, alpha 2 (LAMA2), transcript variant 1, mRNA. (A)	LAMA2	0	0	1		0.196853	-0.105141	-0.0917111	0.183253	-0.128656	0.314688	0.632073	0.798864	0.673558	LAMA2		1.62619	1.08907	0.00315685	0.495331	0.0122633	0.148284
ILMN_1671028	NM_005119	thyroid hormone receptor associated protein 3 (THRAP3), mRNA. (S)	THRAP3	0	0	0		0.101186	-0.3439	0.242713	0.19395	0.108022	0.23954	-0.704299	-0.673355	-0.726777	THRAP3		-1.62617	1.13328	0.0167631	0.374827	0.0310467	0.118437
ILMN_1789364	NM_213603	zinc finger protein 789 (ZNF789), transcript variant 1, mRNA. (I)	ZNF789	0	0	1		0.0664025	0.0362256	-0.102628	-0.125531	0.0265749	-0.00604763	0.794856	0.722934	0.586532	ZNF789		1.62613	-1.02456	0.000944326	0.641549	0.00710875	0.182581
ILMN_1737497	XM_941706	PREDICTED: similar to paraspeckle protein 1, transcript variant 1 (LOC649009), mRNA. (A)	LOC649009	0	0	0		0.0284935	-0.23736	0.208867	-0.141897	-0.254596	-0.151733	0.664507	0.671992	0.765624	LOC649009		1.6253	-1.13504	0.00632289	0.245869	0.0176889	0.0840497
ILMN_1811373	NM_014864	family with sequence similarity 20, member B (FAM20B), mRNA. (S)	FAM20B	0	0	0		-0.253847	0.208218	0.0456293	0.324396	0.262609	0.231343	0.614609	0.904647	0.582223	FAM20B		1.62506	1.20814	0.0145378	0.119366	0.0284182	0.0462867
ILMN_1779488	NM_134428	regulatory factor X, 3 (influences HLA class II expression) (RFX3), transcript variant 2, mRNA. (A)	RFX3	0	0	1		-0.0610095	0.140006	-0.0789968	-0.0875983	-0.0465035	-0.0174895	-0.740164	-0.67123	-0.689914	RFX3		-1.625	-1.03565	0.000664693	0.527339	0.00619296	0.156077
ILMN_1733374	XM_936354	PREDICTED: similar to Protein FAM82B (LOC642197), mRNA. (A)	LOC642197	0	0	0		-0.0881096	0.0800237	0.00808592	-0.421981	-0.336247	-0.3306	-0.743239	-0.51296	-0.84474	LOC642197		-1.62486	-1.28605	0.00307626	0.00311419	0.0121146	0.0026769
ILMN_1788166	NM_003318	TTK protein kinase (TTK), mRNA. (S)	TTK	1	0	0		-0.051556	-0.0207394	0.0722955	-1.57754	-1.58738	-1.73625	-0.808618	-0.701491	-0.590759	TTK		-1.62483	-3.10313	0.000662902	1.34881e-05	0.00619296	0.000119257
ILMN_1731184	NM_014791	maternal embryonic leucine zipper kinase (MELK), mRNA. (S)	MELK	0	0	1		-0.0653089	0.01425	0.0510589	-0.0594648	0.130462	0.0253974	0.658041	0.713206	0.729266	MELK		1.6247	1.02252	6.60268e-05	0.64591	0.00286983	0.183619
ILMN_1753411	NM_001010871	hypothetical protein LOC221442 (LOC221442), mRNA. (S)	LOC221442	0	0	0		-0.100144	0.0198162	0.0803274	0.180276	0.268698	0.0847874	-0.662043	-0.7108	-0.727371	LOC221442		-1.62459	1.13125	0.000244536	0.0767595	0.00430213	0.0321773
ILMN_1763603	NM_173607	family with sequence similarity 177, member A1 (FAM177A1), transcript variant 1, mRNA. (S)	FAM177A1	1	0	0		-0.0583876	-0.100636	0.159024	1.04852	0.680743	1.05339	0.689629	0.60289	0.805628	FAM177A1		1.62381	1.90204	0.0021665	0.00325132	0.0103478	0.0027587
ILMN_1871457	XM_374029	PREDICTED: hypothetical LOC389089 (LOC389089), mRNA (S)	NaN	1	0	0		-0.108601	0.113447	-0.00484647	-0.755067	-0.590495	-0.709145	-0.654523	-0.753559	-0.689863	XM_374029		-1.62373	-1.60759	0.000576303	0.00105862	0.00580563	0.00127233
ILMN_2214278	NM_032290	ankyrin repeat domain 32 (ANKRD32), mRNA. (S)	ANKRD32	0	1	0		0.0229118	-0.0224025	-0.000509281	-0.960123	-1.00173	-1.27154	0.677077	0.753609	0.667181	ANKRD32		1.6237	-2.11081	2.08387e-05	0.000396006	0.0024932	0.000674593
ILMN_1768754	NM_013440	paired immunoglobin-like type 2 receptor beta (PILRB), transcript variant 1, mRNA. (A)	PILRB	0	1	0		0.0527669	-0.0522708	-0.000496091	0.979352	1.14699	1.10211	-0.559373	-0.758344	-0.779785	PILRB		-1.62357	2.1084	0.000793078	5.16024e-05	0.00665949	0.000223596
ILMN_1659703	NM_199423	WW domain containing E3 ubiquitin protein ligase 2 (WWP2), transcript variant 3, mRNA. (I)	WWP2	1	0	0		-0.112649	0.15933	-0.0466808	-0.61596	-0.618505	-0.700818	-0.712135	-0.550484	-0.833909	WWP2		-1.6232	-1.56384	0.00382049	0.00172897	0.0135845	0.00176782
ILMN_1767816	NM_031301	anterior pharynx defective 1 homolog B (C. elegans) (APH1B), mRNA. (S)	APH1B	0	0	1		-0.0850803	0.0296196	0.0554607	-0.0325618	-0.0444439	-0.088756	-0.647442	-0.823433	-0.625366	APH1B		-1.62309	-1.03904	0.00078167	0.300018	0.00661945	0.0990334
ILMN_1664863	NM_001907	chymotrypsin-like (CTRL), mRNA. (S)	CTRL	0	0	0		0.177153	-0.0701672	-0.106986	0.333227	0.420077	0.118871	0.872711	0.579639	0.643332	CTRL		1.62288	1.22325	0.00517827	0.0828954	0.0159807	0.0342974
ILMN_1702817	NM_001009905	UDP-GlcNAc:betaGal beta-1,3-N-acetylglucosaminyltransferase-like 1 (B3GNTL1), mRNA. (S)	B3GNTL1	1	0	0		-0.0839472	-0.0490493	0.132996	-0.828703	-0.904173	-0.746987	-0.784427	-0.717952	-0.592687	B3GNTL1		-1.62265	-1.77353	0.00134474	0.00052294	0.00828146	0.000799306
ILMN_2230683	NM_018719	cell division cycle associated 7-like (CDCA7L), mRNA. (S)	CDCA7L	1	0	0		0.0117328	0.0466678	-0.0584006	-1.197	-1.56878	-1.38452	-0.972676	-0.795555	-0.325762	CDCA7L		-1.62225	-2.60889	0.0233576	0.000244136	0.0379092	0.000510853
ILMN_1692651	NM_002634	prohibitin (PHB), mRNA. (S)	PHB	1	0	0		0.09952	-0.12443	0.0249103	1.05168	1.08259	0.913473	0.721065	0.622077	0.749321	PHB		1.62168	2.02218	0.000795042	0.000266747	0.00665949	0.000537273
ILMN_2402416	NM_005494	DnaJ (Hsp40) homolog, subfamily B, member 6 (DNAJB6), transcript variant 2, mRNA. (A)	DNAJB6	1	0	0		-0.139733	-0.0421848	0.181918	0.814185	0.756718	0.864037	0.73161	0.57275	0.787551	DNAJB6		1.62147	1.75521	0.00372543	0.0012597	0.0133769	0.00142868
ILMN_1724734	NM_018244	ubiquinol-cytochrome c reductase complex chaperone (UQCC), nuclear gene encoding mitochondrial protein, transcript variant 1, mRNA. (I)	UQCC	0	0	0		-0.0886477	-0.0471203	0.135768	-0.404672	-0.587695	-0.424244	0.709828	0.624505	0.757453	UQCC		1.62142	-1.38723	0.000916025	0.00633707	0.00702474	0.00454909
ILMN_1812384	NM_001018077	nuclear receptor subfamily 3, group C, member 1 (glucocorticoid receptor) (NR3C1), transcript variant 1, mRNA. (I)	NR3C1	1	0	0		0.111497	-0.00919069	-0.102306	0.768865	0.856744	0.659492	0.772471	0.902184	0.416981	NR3C1		1.62137	1.69549	0.0114974	0.00082645	0.0247767	0.00108039
ILMN_1665736	XR_018316	PREDICTED: similar to eukaryotic translation initiation factor 4A, isoform 1 (LOC648024), mRNA. (A)	LOC648024	0	0	0		-0.0651822	0.0503686	0.0148136	-0.396526	-0.399881	-0.587018	-0.59468	-0.648683	-0.848217	LOC648024		-1.62135	-1.37663	0.00116835	0.00299359	0.00773623	0.00260061
ILMN_1653263	NM_052899	G protein regulated inducer of neurite outgrowth 1 (GPRIN1), mRNA. (S)	GPRIN1	0	0	0		0.113967	-0.199264	0.0852965	0.25067	0.0337174	0.468414	0.734749	0.500321	0.855972	GPRIN1		1.62115	1.18998	0.0085087	0.19286	0.0208384	0.0688119
ILMN_3251227	NM_014346	TBC1 domain family, member 22A (TBC1D22A), mRNA. (S)	TBC1D22A	1	0	0		-0.0878155	0.0313182	0.0564973	-0.660538	-0.766733	-0.665597	-0.752597	-0.63499	-0.703413	TBC1D22A		-1.62113	-1.62183	0.000240754	0.000244914	0.00428532	0.000511809
ILMN_1680279	NM_018561	ubiquitin specific peptidase 49 (USP49), mRNA. (S)	USP49	0	0	0		-0.052049	0.398803	-0.346754	0.473916	0.0752899	0.487845	0.725238	0.682122	0.682122	USP49		1.62056	1.27075	0.0327226	0.24752	0.0467552	0.0845065
ILMN_1674394	NM_020531	chromosome 20 open reading frame 3 (C20orf3), mRNA. (S)	C20orf3	1	0	0		0.0522797	-0.00560649	-0.0466732	0.702336	0.895681	1.09603	0.707219	0.658562	0.723354	C20orf3		1.62043	1.8635	3.63234e-05	0.00156061	0.0024932	0.00165246
ILMN_1788283	NM_021149	coactosin-like 1 (Dictyostelium) (COTL1), mRNA. (S)	COTL1	0	0	0		0.11722	0.0511766	-0.168397	0.305213	0.251255	0.26571	0.616205	0.907859	0.564519	COTL1		1.62023	1.20921	0.00714396	0.0355066	0.0189479	0.0171359
ILMN_1668586	NM_004979	potassium voltage-gated channel, Shal-related subfamily, member 1 (KCND1), mRNA. (S)	KCND1	0	0	0		-0.0520725	-0.0311002	0.0831727	0.504655	0.384142	0.858657	0.666921	0.672347	0.748647	KCND1		1.61998	1.49743	0.000149918	0.0172015	0.00364099	0.0097197
ILMN_3227315	XR_042330	PREDICTED: misc_RNA (LOC729009), miscRNA. (A)	LOC729009	1	0	0		-0.0697497	0.000922588	0.0688271	2.11467	2.1191	2.3006	0.485911	0.659893	0.941149	LOC729009		1.61962	4.52564	0.00737656	7.57992e-06	0.0192812	9.20004e-05
ILMN_1761764	NM_032306	alkB, alkylation repair homolog 7 (E. coli) (ALKBH7), mRNA. (S)	ALKBH7	1	0	0		0.157357	-0.0728071	-0.0845499	-0.53861	-0.741506	-0.475374	-0.744501	-0.708432	-0.631955	ALKBH7		-1.61884	-1.50021	0.00124369	0.00650004	0.00799966	0.004639
ILMN_3188984	NR_003606	chromosome 20 open reading frame 199 (C20orf199), transcript variant 3, non-coding RNA. (A)	C20orf199	0	0	1		0.0446419	-0.0709704	0.0263284	0.201817	-0.0260539	-0.0990852	-0.696279	-0.695423	-0.69253	C20orf199		-1.6186	1.01787	4.20036e-05	0.806076	0.00249577	0.21769
ILMN_1811443	NM_000490	arginine vasopressin (neurophysin II, antidiuretic hormone, diabetes insipidus, neurohypophyseal) (AVP), mRNA. (S)	AVP	0	0	0		0.100216	-0.0455983	-0.054618	-0.225067	-0.212667	0.0086018	-0.792474	-0.615319	-0.676078	AVP		-1.61846	-1.10423	0.000654073	0.19104	0.00616699	0.0682681
ILMN_2388070	NM_138399	transmembrane protein 44 (TMEM44), transcript variant 1, mRNA. (A)	TMEM44	0	1	0		0.0486351	-0.0329118	-0.0157233	-1.62314	-1.36198	-1.23507	0.820864	0.56846	0.6944	TMEM44		1.61841	-2.65135	0.000835401	0.000273441	0.00678308	0.000541854
ILMN_2193980	NM_005689	ATP-binding cassette, sub-family B (MDR/TAP), member 6 (ABCB6), nuclear gene encoding mitochondrial protein, mRNA. (S)	ABCB6	1	0	0		0.0774132	0.0214783	-0.0988915	-1.38639	-1.38159	-1.41666	-0.711091	-0.712508	-0.659627	ABCB6		-1.61822	-2.62966	0.000224108	1.25372e-05	0.00418175	0.000115701
ILMN_1742431	XM_942586	PREDICTED: hypothetical protein LOC651309 (LOC651309), mRNA. (S)	LOC651309	1	0	0		0.152951	-0.196597	0.0436463	-1.04814	-0.788548	-1.15348	-0.545439	-0.844039	-0.692851	LOC651309		-1.61789	-1.99546	0.00669398	0.00264453	0.0183003	0.00238964
ILMN_1737157	NM_020895	GRAM domain containing 1A (GRAMD1A), mRNA. (S)	GRAMD1A	1	0	0		0.0383719	-0.18913	0.150758	-0.682376	-0.470636	-0.602818	-0.595493	-0.700948	-0.785288	GRAMD1A		-1.61766	-1.50033	0.00368984	0.00759335	0.0133276	0.00521098
ILMN_2326512	NM_033294	caspase 1, apoptosis-related cysteine peptidase (interleukin 1, beta, convertase) (CASP1), transcript variant delta, mRNA. (A)	CASP1	1	0	0		0.0408307	0.0647854	-0.105616	1.25994	1.42583	1.58078	0.711145	0.666714	0.702703	CASP1		1.61723	2.67991	0.000227277	0.000184215	0.00418175	0.000433441
ILMN_1663489	NM_015255	ubiquitin protein ligase E3 component n-recognin 2 (UBR2), mRNA. (S)	UBR2	0	0	1		0.068611	0.0269523	-0.0955633	-0.0190235	-0.134844	-0.0585817	-0.795728	-0.647765	-0.636151	UBR2		-1.61688	-1.05031	0.000622472	0.302293	0.00601494	0.0996595
ILMN_3282321	XM_001718563	PREDICTED: similar to hCG1985303 (LOC643336), mRNA. (M)	LOC643336	0	1	0		0.0308496	-0.119961	0.0891112	0.710603	0.738064	0.639592	-0.678087	-0.735032	-0.665623	LOC643336		-1.61655	1.6201	0.000461413	0.000538856	0.00528254	0.000815303
ILMN_2051381	NM_153329	aldehyde dehydrogenase 16 family, member A1 (ALDH16A1), mRNA. (S)	ALDH16A1	1	0	0		0.141503	0.0451766	-0.18668	-0.796415	-0.623887	-0.557058	-0.886223	-0.60042	-0.591907	ALDH16A1		-1.61647	-1.57912	0.00724238	0.00546848	0.0191209	0.00407899
ILMN_1756715	NM_006695	RUN domain containing 3A (RUNDC3A), mRNA. (S)	RUNDC3A	0	0	0		0.118938	-0.0700428	-0.0488951	0.496292	0.683626	0.539466	-0.612314	-0.704866	-0.761368	RUNDC3A		-1.61647	1.48775	0.000721028	0.00224016	0.00640215	0.0021285
ILMN_3260345	NM_001135189	ArfGAP with FG repeats 1 (AGFG1), transcript variant 4, mRNA. (M)	AGFG1	1	0	0		-0.210805	0.0601619	0.150643	0.912577	0.892188	0.865018	0.628842	0.834547	0.615085	AGFG1		1.61645	1.85308	0.00592271	0.00124506	0.0170463	0.00141978
ILMN_2201966	NM_153029	NEDD4 binding protein 1 (N4BP1), mRNA. (S)	N4BP1	0	1	0		0.0836397	-0.0246751	-0.0589646	1.17697	1.52014	1.53612	-0.51723	-0.685363	-0.875468	N4BP1		-1.61629	2.65936	0.00347876	0.000348518	0.0129433	0.000625887
ILMN_1673417	NM_139173	Na+/H+ exchanger domain containing 1 (NHEDC1), transcript variant 1, mRNA. (S)	NHEDC1	0	0	1		0.0291131	0.129482	-0.158595	0.122534	0.207576	0.0186666	-0.445398	-0.849724	-0.781974	NHEDC1		-1.61593	1.08392	0.0101106	0.311963	0.023039	0.10228
ILMN_3240155	NR_004404	RNA, U105A small nucleolar (RNU105A), small nucleolar RNA. (S)	RNU105A	0	0	0		-0.0275977	-0.0817815	0.109379	-0.401369	-0.22283	-0.694581	-0.688091	-0.641674	-0.74691	RNU105A		-1.61577	-1.35622	0.000427743	0.0418064	0.00515189	0.0195475
ILMN_1723443	NM_004525	low density lipoprotein-related protein 2 (LRP2), mRNA. (S)	LRP2	1	0	0		0.294774	-0.112799	-0.181974	-1.80064	-2.14566	-1.57266	-0.746867	-0.6388	-0.690612	LRP2		-1.61563	-3.57924	0.0103853	0.00118375	0.0234128	0.00137265
ILMN_2334112	NM_133330	Wolf-Hirschhorn syndrome candidate 1 (WHSC1), transcript variant 1, mRNA. (A)	WHSC1	1	0	0		0.0959072	0.0894136	-0.185321	-1.17482	-1.1246	-1.0803	-0.705623	-0.73073	-0.639534	WHSC1		-1.61548	-2.18339	0.00200956	0.000309274	0.00999587	0.000582416
ILMN_1888074	CN268422	17000531973183 GRN_ES cDNA 5, mRNA sequence (S)	NaN	1	0	0		-0.101675	0.013845	0.0878299	-1.11681	-0.62297	-0.659409	-0.754285	-0.645805	-0.675594	CN268422		-1.6154	-1.74077	0.000413637	0.00893755	0.00513561	0.0058978
ILMN_2395856	NM_001080546	transmembrane protein 218 (TMEM218), mRNA. (A)	TMEM218	0	0	1		0.055753	0.0276311	-0.0833842	0.135672	-0.0696236	-0.0606274	-0.681805	-0.611935	-0.781743	TMEM218		-1.61533	1.00125	0.000442695	0.982916	0.005201	0.252745
ILMN_1748926	NM_032842	transmembrane protein 209 (TMEM209), mRNA. (S)	TMEM209	0	0	0		0.0460431	-0.020695	-0.0253481	-0.0879533	0.0161756	-0.498495	-0.556348	-0.654148	-0.864216	TMEM209		-1.61504	-1.14084	0.00179668	0.297349	0.00946917	0.0983047
ILMN_1761858	NM_033290	midline 1 (Opitz/BBB syndrome) (MID1), transcript variant 3, mRNA. (A)	MID1	0	0	0		0.000965686	-0.0277159	0.0267502	-0.548328	-0.679967	-0.438889	-0.493102	-0.713165	-0.868291	MID1		-1.61498	-1.46991	0.0032678	0.00147293	0.0125142	0.0015919
ILMN_1655765	NM_018997	mitochondrial ribosomal protein S21 (MRPS21), nuclear gene encoding mitochondrial protein, transcript variant 2, mRNA. (A)	MRPS21	0	0	1		-0.129748	-0.00536837	0.135116	-0.111672	0.163485	-0.0250063	-0.755359	-0.730299	-0.587776	MRPS21		-1.61456	1.00621	0.00172289	0.940018	0.00926931	0.244555
ILMN_1754304	NM_152551	small nuclear ribonucleoprotein 48kDa (U11/U12) (SNRNP48), mRNA. (S)	SNRNP48	1	0	0		0.0370292	-0.029929	-0.00710013	-0.685784	-0.812825	-0.420671	-0.706326	-0.623709	-0.742601	SNRNP48		-1.61427	-1.55807	6.78936e-05	0.00547156	0.00288206	0.00408073
ILMN_1734353	NM_001039847	glutathione peroxidase 4 (phospholipid hydroperoxidase) (GPX4), transcript variant 2, mRNA. (S)	GPX4	1	0	0		0.104249	-0.0701461	-0.0341025	0.758495	0.778265	1.06966	0.591519	0.722592	0.758495	GPX4		1.61426	1.82615	0.000713388	0.00157934	0.0063707	0.00166511
ILMN_2385178	NM_080875	mindbomb homolog 2 (Drosophila) (MIB2), mRNA. (A)	MIB2	0	0	1		-0.0306171	0.0334521	-0.00283498	-0.239682	-0.0852428	0.0402505	0.642693	0.691457	0.737135	MIB2		1.61376	-1.06799	3.07646e-05	0.316964	0.0024932	0.10354
ILMN_2328977	NM_006892	DNA (cytosine-5-)-methyltransferase 3 beta (DNMT3B), transcript variant 1, mRNA. (A)	DNMT3B	0	0	1		-0.0144673	-0.164482	0.17895	0.0436366	0.0998473	0.167038	0.652703	0.659494	0.758859	DNMT3B		1.61368	1.07438	0.00278536	0.382534	0.0115465	0.120404
ILMN_1742827	NM_021807	exocyst complex component 4 (EXOC4), transcript variant 1, mRNA. (S)	EXOC4	0	0	0		-0.0357791	0.142774	-0.106994	0.252954	0.445817	0.245387	-0.766763	-0.683697	-0.618342	EXOC4		-1.61284	1.24377	0.00130118	0.0336674	0.00818975	0.0164232
ILMN_1657111	XM_001132404	PREDICTED: chromosome 14 open reading frame 78 (C14orf78), mRNA. (A)	C14orf78	1	0	0		0.142957	-0.00698732	-0.13597	-0.758233	-0.45942	-0.865193	-0.714225	-0.729405	-0.624689	C14orf78		-1.61266	-1.61808	0.00137035	0.00887927	0.00837581	0.0058686
ILMN_1739441	NM_198334	glucosidase, alpha; neutral AB (GANAB), transcript variant 2, mRNA. (A)	GANAB	0	0	0		0.0139914	-0.163213	0.149222	-0.818806	-0.357338	-0.465474	-0.450449	-0.865473	-0.752114	GANAB		-1.61255	-1.46125	0.0108669	0.0301076	0.0239871	0.0150488
ILMN_1714438	NM_001048172	mutY homolog (E. coli) (MUTYH), transcript variant gamma2, mRNA. (S)	MUTYH	0	1	0		0.0508679	-0.203184	0.152316	0.851431	0.557757	1.00765	-0.791215	-0.562952	-0.71384	MUTYH		-1.61254	1.74789	0.00530494	0.00886509	0.0161021	0.00586062
ILMN_2356991	NM_001777	CD47 molecule (CD47), transcript variant 1, mRNA. (A)	CD47	0	0	1		-0.0766485	-0.0273904	0.104039	0.0488351	-0.0172663	-0.10297	0.74491	0.637218	0.685237	CD47		1.6123	-1.01663	0.000379317	0.749472	0.00495912	0.205757
ILMN_1728305	NM_015317	pumilio homolog 2 (Drosophila) (PUM2), mRNA. (S)	PUM2	1	0	0		-0.0518358	0.00446759	0.0473682	-0.697164	-0.88516	-0.702391	-0.849614	-0.669342	-0.548038	PUM2		-1.61216	-1.69534	0.00171413	0.000365266	0.0092352	0.000642804
ILMN_1666924	NM_032409	PTEN induced putative kinase 1 (PINK1), nuclear gene encoding mitochondrial protein, mRNA. (S)	PINK1	0	0	1		0.00825055	0.0175483	-0.0257989	0.0218119	-0.109765	0.240356	0.706459	0.782731	0.57735	PINK1		1.61199	1.03584	0.000358795	0.647565	0.00487026	0.183986
ILMN_1778347	NM_147173	nudix (nucleoside diphosphate linked moiety X)-type motif 2 (NUDT2), transcript variant 3, mRNA. (A)	NUDT2	0	0	1		0.0749858	-0.0224635	-0.0525222	-0.0242707	0.0743545	0.00873693	-0.73599	-0.600251	-0.730228	NUDT2		-1.61197	1.01368	0.00030156	0.704867	0.00467157	0.196365
ILMN_1863284	CB159370	K-EST0218892 L18POOL1n1 cDNA clone L18POOL1n1-30-G08 5, mRNA sequence (S)	NaN	0	0	1		0.0127459	0.0180886	-0.0308345	-0.0573015	0.101083	0.0806812	0.840884	0.65416	0.571301	CB159370		1.61192	1.02917	0.00105965	0.470455	0.00742109	0.142261
ILMN_1782178	XM_931870	PREDICTED: hypothetical protein LOC642945, transcript variant 2 (LOC642946), mRNA. (I)	LOC642946	0	0	1		-0.169311	0.0281724	0.141139	0.0890876	0.104465	0.0653718	0.816648	0.602128	0.647541	LOC642946		1.61191	1.06165	0.00351838	0.398626	0.0129995	0.124542
ILMN_1682008	NM_007109	transcription factor 19 (SC1) (TCF19), mRNA. (S)	TCF19	0	0	1		-0.112463	0.0518765	0.0605866	0.130305	0.00884049	0.217941	0.763469	0.506679	0.79488	TCF19		1.61143	1.086	0.0030283	0.223598	0.012031	0.0777249
ILMN_1728626	NM_017588	WD repeat domain 5 (WDR5), transcript variant 1, mRNA. (A)	WDR5	0	1	0		-0.0270844	-0.0632834	0.0903678	-1.04447	-1.13396	-0.965389	0.602409	0.554237	0.906427	WDR5		1.6107	-2.06758	0.00453641	9.89966e-05	0.0150377	0.000310926
ILMN_1703650	NM_006058	TNFAIP3 interacting protein 1 (TNIP1), mRNA. (S)	TNIP1	0	1	0		0.0103254	0.00329571	-0.0136211	1.00476	0.821099	0.881421	-0.639524	-0.616087	-0.807306	TNIP1		-1.61065	1.86921	0.000344629	7.79867e-05	0.00481174	0.000274657
ILMN_2262198	NR_002217	PMS2 C-terminal like pseudogene (PMS2CL), non-coding RNA. (I)	PMS2CL	0	0	0		0.0728476	0.031883	-0.104731	-0.345415	-0.489259	-0.146584	-0.749596	-0.598036	-0.714825	PMS2CL		-1.61047	-1.25448	0.000622525	0.0442707	0.00601494	0.0204696
ILMN_2262203	NR_002217	PMS2 C-terminal like pseudogene (PMS2CL), non-coding RNA. (I)	PMS2CL	0	0	0		-0.0918436	0.111045	-0.0192012	-0.471717	-0.432266	-0.400274	-0.510566	-0.840322	-0.711168	PMS2CL		-1.61033	-1.35168	0.00366931	0.00229107	0.0133074	0.00216461
ILMN_1708101	NM_032737	lamin B2 (LMNB2), mRNA. (S)	LMNB2	0	0	0		-0.0495855	0.0637863	-0.0142007	0.352112	0.569179	0.0455282	0.683386	0.684832	0.69371	LMNB2		1.61028	1.2503	3.39058e-05	0.107004	0.0024932	0.0423353
ILMN_1906520	BX091062	BX091062 Soares_testis_NHT cDNA clone IMAGp998F221782 ; IMAGE:726549, mRNA sequence (S)	NaN	0	0	1		0.0884409	-0.129814	0.0413731	-0.111965	0.0678984	-0.134257	0.627206	0.75694	0.676841	BX091062		1.60993	-1.04206	0.000843605	0.554055	0.0068119	0.162395
ILMN_1691862	NM_002871	RAB interacting factor (RABIF), mRNA. (S)	RABIF	0	0	1		-0.0959648	-0.0630972	0.159062	0.141066	0.0328259	0.108571	0.555175	0.446681	1.05904	RABIF		1.60989	1.06744	0.0285212	0.336463	0.042975	0.108577
ILMN_1653432	NR_003249	heterogeneous nuclear ribonucleoprotein D-like (HNRPDL), transcript variant 3, transcribed RNA. (I)	HNRPDL	1	0	0		-0.016559	0.0367949	-0.0202358	-0.476806	-0.769074	-0.647294	-0.571498	-0.855286	-0.63345	HNRPDL		-1.60965	-1.5487	0.00146084	0.00189645	0.00856685	0.00188706
ILMN_1655245	NM_020128	Mdm4, transformed 3T3 cell double minute 1, p53 binding protein (mouse) (MDM1), transcript variant 2, mRNA. (I)	MDM1	0	0	0		0.15323	-0.0376177	-0.115612	-0.299392	-0.476471	-0.134599	0.689395	0.709643	0.660355	MDM1		1.60933	-1.23412	0.00106886	0.0751452	0.00744807	0.0316155
ILMN_1798172	NM_024658	importin 4 (IPO4), mRNA. (S)	IPO4	0	0	0		0.140994	0.00152988	-0.142524	-0.510307	-0.243681	-0.356301	-0.743084	-0.747045	-0.568766	IPO4		-1.60915	-1.29244	0.00242879	0.0302764	0.0108988	0.0151154
ILMN_1807825	NM_004271	lymphocyte antigen 86 (LY86), mRNA. (S)	LY86	0	0	1		0.0409224	-0.0976666	0.0567442	0.12842	-0.0384814	-0.054611	-0.666093	-0.547781	-0.844841	LY86		-1.60908	1.0082	0.00230012	0.884887	0.0106784	0.233361
ILMN_2413064	NM_175039	ST6 (alpha-N-acetyl-neuraminyl-2,3-beta-galactosyl-1, 3)-N-acetylgalactosaminide alpha-2,6-sialyltransferase 4 (ST6GALNAC4), transcript variant 1, mRNA. (A)	ST6GALNAC4	1	0	0		-0.0157872	-0.0742505	0.0900377	-1.35253	-1.47617	-1.41184	-0.747826	-0.860681	-0.449675	ST6GALNAC4		-1.60888	-2.66385	0.00647321	1.90985e-05	0.0179143	0.00013604
ILMN_2381121	NM_199487	ubiquinol-cytochrome c reductase complex chaperone (UQCC), nuclear gene encoding mitochondrial protein, transcript variant 2, mRNA. (A)	UQCC	0	0	0		-0.0278898	0.00585238	0.0220374	-0.355754	-0.264666	-0.275614	0.707836	0.634543	0.715248	UQCC		1.60868	-1.23002	2.07192e-05	0.000756724	0.0024932	0.00101693
ILMN_2368576	NM_003333	ubiquitin A-52 residue ribosomal protein fusion product 1 (UBA52), transcript variant 2, mRNA. (A)	UBA52	0	0	0		0.175587	-0.136157	-0.0394306	0.21674	0.400169	0.192907	-0.506845	-0.871934	-0.67811	UBA52		-1.6084	1.20576	0.00806585	0.0753064	0.020218	0.0316689
ILMN_1806999	NM_030578	B9 protein domain 2 (B9D2), mRNA. (S)	B9D2	0	0	0		-0.00719094	0.0887162	-0.0815253	0.183895	0.196125	0.196825	-0.619553	-0.775836	-0.661024	B9D2		-1.60823	1.14257	0.000542298	0.0177197	0.00569893	0.00994243
ILMN_1696375	NM_022492	tetratricopeptide repeat domain 31 (TTC31), mRNA. (S)	TTC31	0	0	1		-0.0231343	-0.0183676	0.0415019	0.0504537	0.0261924	0.0530185	-0.706987	-0.633733	-0.713359	TTC31		-1.60736	1.03041	3.16555e-05	0.126935	0.0024932	0.0487333
ILMN_1706502	NM_002759	eukaryotic translation initiation factor 2-alpha kinase 2 (EIF2AK2), mRNA. (S)	EIF2AK2	1	0	0		-0.0398474	0.080272	-0.0404246	2.92276	2.68116	2.69595	0.917807	0.465474	0.67031	EIF2AK2		1.60718	6.80513	0.00746827	6.06907e-06	0.0193885	8.31439e-05
ILMN_2375879	NM_003376	vascular endothelial growth factor A (VEGFA), transcript variant 2, mRNA. (A)	VEGFA	1	0	0		-0.0916505	0.176021	-0.0843703	-0.973453	-0.998472	-1.17248	-0.55763	-0.660772	-0.835054	VEGFA		-1.60713	-2.06785	0.00461357	0.000631417	0.0151711	0.000904652
ILMN_1719202	NM_001032292	zinc finger protein 174 (ZNF174), transcript variant 2, mRNA. (I)	ZNF174	0	0	0		0.156919	-0.0689044	-0.0880142	-0.300248	-0.251749	-0.468786	-0.701787	-0.552314	-0.797324	ZNF174		-1.60637	-1.26599	0.0029887	0.0294138	0.0119693	0.0147593
ILMN_2337931	NM_032966	chemokine (C-X-C motif) receptor 5 (CXCR5), transcript variant 2, mRNA. (A)	CXCR5	0	0	0		0.0613203	0.117768	-0.179088	0.14249	0.267947	0.188747	-0.700052	-0.756945	-0.593974	CXCR5		-1.60621	1.14848	0.0026528	0.111479	0.011311	0.0438113
ILMN_1750321	NM_014831	lupus brain antigen 1 (LBA1), mRNA. (A)	LBA1	0	0	0		-0.0285004	-0.040082	0.0685823	0.262598	0.502315	0.303486	-0.677597	-0.764699	-0.60809	LBA1		-1.60599	1.27999	0.0002757	0.012052	0.00458543	0.00737302
ILMN_3296468	XR_040418	PREDICTED: hypothetical LOC645195 (LOC645195), miscRNA. (M)	LOC645195	0	0	0		-0.185355	0.273861	-0.0885067	-0.212376	-0.308587	-0.443563	0.831685	0.631553	0.587025	LOC645195		1.60594	-1.24964	0.0125878	0.106728	0.0260995	0.0422505
ILMN_3203666	XR_039155	PREDICTED: misc_RNA (LOC645001), miscRNA. (A)	LOC645001	1	0	0		-0.0506606	0.100128	-0.0494672	-0.864497	-0.987044	-0.641455	-0.813235	-0.691305	-0.545425	LOC645001		-1.60583	-1.77892	0.00176796	0.00181325	0.00940784	0.00183133
ILMN_1803423	NM_004840	Rac/Cdc42 guanine nucleotide exchange factor (GEF) 6 (ARHGEF6), mRNA. (S)	ARHGEF6	0	0	0		-0.00205213	0.0780521	-0.076	-0.459217	-0.314039	-0.561253	0.716348	0.70256	0.630659	ARHGEF6		1.60569	-1.36116	0.000191081	0.00620969	0.00394299	0.00447622
ILMN_1687857	NM_175039	ST6 (alpha-N-acetyl-neuraminyl-2,3-beta-galactosyl-1, 3)-N-acetylgalactosaminide alpha-2,6-sialyltransferase 4 (ST6GALNAC4), transcript variant 1, mRNA. (A)	ST6GALNAC4	1	0	0		-0.0173545	0.0235334	-0.00617892	-1.62942	-1.2815	-1.43245	-0.744413	-0.63415	-0.670803	ST6GALNAC4		-1.60561	-2.7279	3.90024e-05	0.00014011	0.0024932	0.000372459
ILMN_1706261	XM_941061	PREDICTED: solute carrier organic anion transporter family, member 3A1, transcript variant 2 (SLCO3A1), mRNA. (I)	SLCO3A1	0	0	0		-0.00689491	-0.0521782	0.0590731	-0.477415	-0.442233	-0.423003	-0.696499	-0.694418	-0.658356	SLCO3A1		-1.60558	-1.36372	3.87929e-05	0.000241099	0.0024932	0.000507375
ILMN_1775357	NM_032167	RUN domain containing 2A (RUNDC2A), mRNA. (S)	RUNDC2A	0	1	0		-0.0110811	0.318567	-0.307486	-1.18317	-1.26044	-1.13277	0.55391	0.671768	0.823222	RUNDC2A		1.60544	-2.28489	0.0256147	0.00295954	0.0402987	0.00257858
ILMN_1772261	NM_012201	golgi apparatus protein 1 (GLG1), mRNA. (S)	GLG1	0	1	0		-0.0803797	0.153413	-0.0730332	0.585325	0.713262	0.680192	-0.688957	-0.758987	-0.5997	GLG1		-1.60497	1.57964	0.00158848	0.00153876	0.00891343	0.001637
ILMN_3263694	XR_037860	PREDICTED: misc_RNA (LOC100128771), miscRNA. (M)	LOC100128771	1	0	0		-0.0247438	0.0122804	0.0124634	-0.933509	-0.856941	-0.838006	-0.870379	-0.744579	-0.432591	LOC100128771		-1.60494	-1.83547	0.00642204	1.02033e-05	0.017808	0.00010421
ILMN_1701869	NM_147188	F-box protein 22 (FBXO22), transcript variant 1, mRNA. (I)	FBXO22	0	0	0		0.0678573	0.0547307	-0.122588	0.308937	0.210731	0.352686	0.837018	0.619377	0.589471	FBXO22		1.60431	1.22331	0.00235293	0.017405	0.0107704	0.00981165
ILMN_1813455	NM_080424	SP110 nuclear body protein (SP110), transcript variant c, mRNA. (I)	SP110	1	0	0		-0.063499	-0.0409183	0.104417	2.70868	2.7845	2.84963	0.82312	0.482631	0.739389	SP110		1.60404	6.87297	0.00407833	1.95859e-06	0.0140877	5.61663e-05
ILMN_3235584	NM_014818	tripartite motif-containing 66 (TRIM66), mRNA. (S)	TRIM66	0	1	0		-0.00166889	0.0082599	-0.00659102	1.00724	0.695529	1.11186	-0.53466	-0.638851	-0.871363	TRIM66		-1.60394	1.91615	0.00238722	0.00169207	0.0108149	0.00174271
ILMN_1674243	NM_003234	transferrin receptor (p90, CD71) (TFRC), mRNA. (S)	TFRC	0	1	0		-0.0958666	0.0691172	0.0267494	0.940441	1.15713	0.95804	-0.742138	-0.656381	-0.64617	TFRC		-1.60388	2.02586	0.000301632	0.000281751	0.00467157	0.000551607
ILMN_2394498	NM_015484	SYF2 homolog, RNA splicing factor (S. cerevisiae) (SYF2), transcript variant 1, mRNA. (A)	SYF2	0	0	1		-0.00365017	0.0337957	-0.0301456	0.088942	-0.109923	0.0161865	-0.806274	-0.711351	-0.526947	SYF2		-1.60383	-1.00111	0.00125906	0.980349	0.0080378	0.25232
ILMN_1728163	NM_021198	CTD (carboxy-terminal domain, RNA polymerase II, polypeptide A) small phosphatase 1 (CTDSP1), transcript variant 1, mRNA. (I)	CTDSP1	0	0	0		-0.0117791	0.0133455	-0.00156638	-0.388093	-0.154896	-0.239072	-0.656057	-0.78997	-0.598123	CTDSP1		-1.60368	-1.19805	0.000285969	0.019074	0.00460492	0.0105147
ILMN_1787831	NM_182577	outer dense fiber of sperm tails 3-like 2 (ODF3L2), mRNA. (S)	ODF3L2	1	0	0		-0.0346849	0.0675123	-0.0328274	0.65644	0.444659	0.875735	0.587242	0.733731	0.722701	ODF3L2		1.6035	1.57893	0.000299576	0.00693288	0.00467157	0.00487561
ILMN_1712431	NM_138371	family with sequence similarity 113, member B (FAM113B), mRNA. (S)	FAM113B	0	1	0		0.121563	-0.164092	0.0425285	-0.81442	-0.540981	-0.750576	0.698108	0.745596	0.599901	FAM113B		1.60347	-1.62675	0.00203097	0.00408432	0.0100296	0.00327708
ILMN_1795778	NM_001017973	prolyl 4-hydroxylase, alpha polypeptide II (P4HA2), transcript variant 2, mRNA. (A)	P4HA2	1	0	0		-0.0965142	-0.0401272	0.136641	-2.98413	-2.90316	-2.99092	-0.585921	-0.753583	-0.703747	P4HA2		-1.60334	-7.77802	0.00137843	2.55485e-06	0.00839091	5.97125e-05
ILMN_1791232	NM_181784	sprouty-related, EVH1 domain containing 2 (SPRED2), mRNA. (S)	SPRED2	1	0	0		0.145215	0.0236514	-0.168867	-1.15018	-1.08072	-1.21277	-0.660477	-0.613493	-0.769275	SPRED2		-1.60334	-2.2159	0.00265479	0.00031699	0.011311	0.000591314
ILMN_1674228	XM_940969	PREDICTED: similar to Ig kappa chain V-II region RPMI 6410 precursor (LOC651751), mRNA. (S)	LOC651751	0	0	1		-0.0378135	-0.0675855	0.105399	0.124799	-0.205752	0.100062	0.687119	0.649915	0.705996	LOC651751		1.60326	1.00443	0.000260197	0.959863	0.0044208	0.248387
ILMN_1754880	NR_002824	hect domain and RLD 2 pseudogene 2 (HERC2P2) on chromosome 15. (I)	HERC2P2	0	1	0		0.116081	-0.201474	0.0853932	-0.565209	-0.722503	-0.613425	0.627838	0.678011	0.736617	HERC2P2		1.60305	-1.55155	0.00301008	0.00470283	0.012006	0.00363121
ILMN_2219466	NM_004900	apolipoprotein B mRNA editing enzyme, catalytic polypeptide-like 3B (APOBEC3B), mRNA. (S)	APOBEC3B	1	0	0		-0.157624	0.0353524	0.122272	4.01932	4.07181	4.2956	0.588264	0.737518	0.714835	APOBEC3B		1.60237	17.4955	0.00200212	4.0341e-06	0.00997929	7.08804e-05
ILMN_1656560	NM_015393	prostate androgen-regulated mucin-like protein 1 (PARM1), mRNA. (S)	PARM1	1	0	0		0.161678	-0.34579	0.184113	0.659542	0.764149	0.593758	0.732111	0.727307	0.580244	PARM1		1.60201	1.59381	0.0195021	0.0201869	0.0339311	0.0110024
ILMN_1699695	NM_014452	tumor necrosis factor receptor superfamily, member 21 (TNFRSF21), mRNA. (S)	TNFRSF21	0	0	1		0.0413813	0.0541914	-0.0955728	-0.0789093	0.0815471	-0.0998353	0.586618	0.61957	0.833313	TNFRSF21		1.60195	-1.02271	0.00171436	0.686845	0.0092352	0.19251
ILMN_1716041	NM_172196	general transcription factor IIA, 1-like (GTF2A1L), transcript variant 2, mRNA. (I)	GTF2A1L	0	0	1		0.033296	-0.0917809	0.0584848	-0.0845132	0.155768	0.0433487	0.446686	0.93953	0.653239	GTF2A1L		1.60194	1.02683	0.0106225	0.671155	0.0236799	0.189144
ILMN_3267451	XM_001726954	PREDICTED: glyceraldehyde-3-phosphate dehydrogenase-like 6 (GAPDHL6), mRNA. (M)	GAPDHL6	1	0	0		-0.0494684	-0.0351083	0.0845768	-0.995787	-0.84677	-0.745997	-0.915629	-0.802509	-0.321021	GAPDHL6		-1.60183	-1.81863	0.0221347	0.000508404	0.0366742	0.000783862
ILMN_1664014	NM_152709	storkhead box 1 (STOX1), transcript variant 1, mRNA. (S)	STOX1	0	0	1		-0.0132917	0.0738602	-0.0605685	0.220674	0.00015132	0.150324	0.754387	0.643276	0.640891	STOX1		1.6016	1.08954	0.000235108	0.178994	0.00424699	0.0647803
ILMN_2093748	NM_024804	zinc finger protein 669 (ZNF669), mRNA. (S)	ZNF669	1	0	0		0.0425793	0.00517646	-0.0477557	0.702207	0.624845	0.680382	0.713358	0.861234	0.463423	ZNF669		1.60141	1.59013	0.00465753	4.35371e-05	0.0152097	0.000205951
ILMN_2405190	NM_194434	VAMP (vesicle-associated membrane protein)-associated protein A, 33kDa (VAPA), transcript variant 2, mRNA. (A)	VAPA	0	0	0		0.0126515	-0.0631785	0.0505269	-0.106531	-0.281452	-0.235995	-0.734196	-0.642161	-0.659234	VAPA		-1.60051	-1.15508	0.000101131	0.0286656	0.00321859	0.0144389
ILMN_1656540	NM_003707	RuvB-like 1 (E. coli) (RUVBL1), mRNA. (I)	RUVBL1	1	0	0		-0.0516284	-0.134372	0.186	-1.16186	-1.28432	-1.16852	-0.952499	-0.669636	-0.412614	RUVBL1		-1.6002	-2.30521	0.0207601	0.0003162	0.0353323	0.000590329
ILMN_1734479	NM_020322	amiloride-sensitive cation channel 3 (ACCN3), transcript variant 3, mRNA. (A)	ACCN3	0	0	1		0.0904253	0.0279151	-0.11834	-0.161552	-0.113235	-0.105941	0.708127	0.652003	0.674353	ACCN3		1.6001	-1.09195	0.000448266	0.119553	0.00520998	0.0463396
ILMN_1662738	NM_202000	acyl-CoA synthetase medium-chain family member 3 (ACSM3), transcript variant 2, mRNA. (I)	ACSM3	1	0	0		-0.0647729	0.00606932	0.0587036	-1.49156	-1.45364	-1.69074	-0.668765	-0.516215	-0.848924	ACSM3		-1.59988	-2.91867	0.00271799	4.61763e-05	0.0114227	0.000212975
ILMN_1720745	XM_928427	PREDICTED: similar to heterogeneous nuclear ribonucleoprotein A1 (LOC645385), mRNA. (S)	LOC645385	1	0	0		-0.0372208	-0.0351567	0.0723775	-0.864663	-0.62602	-0.719723	-0.713797	-0.822358	-0.496933	LOC645385		-1.59958	-1.66648	0.00269105	0.000710388	0.0113854	0.000977074
ILMN_3240375	XM_001713938	PREDICTED: hypothetical LOC647506 (LOC647506), mRNA. (S)	LOC647506	1	0	0		-0.156128	0.0510893	0.105038	-1.15682	-1.22058	-1.08921	-0.6495	-0.677334	-0.705789	LOC647506		-1.59941	-2.22767	0.00112991	0.000195768	0.00764314	0.000445584
ILMN_1866216	BX114974	BX114974 NCI_CGAP_Kid3 cDNA clone IMAGp998C023886, mRNA sequence (S)	NaN	0	0	1		-0.183298	0.310282	-0.126985	0.181463	-0.0661342	0.0809711	0.940924	0.4583	0.633339	BX114974		1.59939	1.0464	0.0322348	0.722606	0.0463526	0.200119
ILMN_1668469	NM_015196	KIAA0922 (KIAA0922), mRNA. (S)	KIAA0922	0	1	0		0.0732475	-0.0969094	0.0236619	1.07187	1.06015	1.01915	-0.762523	-0.658164	-0.611667	KIAA0922		-1.59931	2.07109	0.000550868	3.82181e-05	0.00573816	0.000193506
ILMN_1873300	BI821208	603034918F1 NIH_MGC_115 cDNA clone IMAGE:5175893 5, mRNA sequence (S)	NaN	0	0	0		-0.0684236	0.0171717	0.0512519	-0.0841986	-0.103807	-0.211114	-0.775405	-0.462069	-0.794808	BI821208		-1.59929	-1.0966	0.00396438	0.0664907	0.0138973	0.0285783
ILMN_2269392	NM_002919	regulatory factor X, 3 (influences HLA class II expression) (RFX3), transcript variant 1, mRNA. (I)	RFX3	0	0	0		-0.258197	0.252432	0.00576442	-0.318862	-0.299822	-0.244587	-0.840284	-0.633611	-0.556955	RFX3		-1.59876	-1.22074	0.0163693	0.125835	0.0305716	0.0483714
ILMN_2248970	NM_001032731	2'-5'-oligoadenylate synthetase 2, 69/71kDa (OAS2), transcript variant 3, mRNA. (I)	OAS2	1	0	0		-0.195295	0.120034	0.0752614	3.23849	3.34696	3.06103	0.605878	0.866075	0.557023	OAS2		1.59806	9.28879	0.00793366	1.53882e-05	0.0200516	0.000126113
ILMN_3248773	NR_003697	chromosome 7 open reading frame 40 (C7orf40), non-coding RNA. (S)	C7orf40	0	0	0		0.00726007	-0.0950818	0.0878217	0.330766	0.485739	0.238739	-0.640509	-0.66108	-0.726852	C7orf40		-1.59787	1.27611	0.000330505	0.0170476	0.00478943	0.00964861
ILMN_2156172	NM_000189	hexokinase 2 (HK2), mRNA. (S)	HK2	1	0	0		0.122475	-0.0951288	-0.0273461	-1.32043	-1.69021	-1.50233	-0.66746	-0.671929	-0.68894	HK2		-1.59783	-2.83692	0.000471573	0.000270059	0.00532278	0.000538818
ILMN_2368575	NM_001014999	GIY-YIG domain containing 1 (GIYD1), transcript variant 1, mRNA. (A)	GIYD1	0	0	0		0.21566	-0.0161376	-0.199522	-0.0685953	-0.261586	-0.370705	-0.627862	-0.635578	-0.764544	GIYD1		-1.5977	-1.17579	0.00617252	0.1922	0.0174857	0.0685986
ILMN_3238221	NR_024492	hypothetical LOC645644 (FLJ42627), non-coding RNA. (S)	FLJ42627	0	0	0		-0.0599065	0.146237	-0.0863309	0.354802	0.305857	0.502368	-0.897728	-0.622985	-0.507261	FLJ42627		-1.59769	1.30828	0.00788094	0.0147197	0.020004	0.00860644
ILMN_1738449	NM_020860	stromal interaction molecule 2 (STIM2), mRNA. (S)	STIM2	0	0	0		0.0993644	0.00703744	-0.106402	0.280191	0.246934	0.233472	0.620289	0.786508	0.621141	STIM2		1.59768	1.19212	0.00113806	0.0142681	0.0076633	0.0083939
ILMN_1749521	NM_018656	solute carrier family 35, member E3 (SLC35E3), mRNA. (S)	SLC35E3	1	0	0		-0.0918688	0.0176156	0.0742532	-0.551754	-0.712089	-1.02953	-0.54575	-0.739159	-0.742951	SLC35E3		-1.59765	-1.69873	0.00114541	0.00677236	0.0076633	0.00479379
ILMN_1760303	NM_181523	phosphoinositide-3-kinase, regulatory subunit 1 (alpha) (PIK3R1), transcript variant 1, mRNA. (A)	PIK3R1	0	1	0		0.13102	-0.070263	-0.0607571	0.591049	0.725429	0.489683	-0.642893	-0.57987	-0.804945	PIK3R1		-1.5976	1.51788	0.00196393	0.00313261	0.009903	0.002689
ILMN_3179891	XR_037327	PREDICTED: misc_RNA (LOC100128007), miscRNA. (A)	LOC100128007	1	0	0		-0.0315646	0.135085	-0.103521	-1.00479	-0.421186	-0.889849	-0.728627	-0.45312	-0.845063	LOC100128007		-1.59726	-1.70757	0.0076656	0.0158488	0.0196634	0.00911541
ILMN_1683916	NM_002618	peroxisome biogenesis factor 13 (PEX13), mRNA. (S)	PEX13	0	1	0		-0.0471157	0.0786917	-0.031576	0.804235	0.894122	0.917175	-0.772553	-0.646682	-0.607558	PEX13		-1.59726	1.83	0.000444819	7.69652e-05	0.005201	0.000272972
ILMN_1745471	NM_006084	interferon regulatory factor 9 (IRF9), mRNA. (S)	IRF9	1	0	0		0.0252461	-0.0793662	0.0541201	2.6421	2.69402	2.88169	0.443043	0.824801	0.7581	IRF9		1.59695	6.67732	0.00560279	5.10029e-06	0.016585	7.60434e-05
ILMN_2095820	NM_006649	UTP14, U3 small nucleolar ribonucleoprotein, homolog A (yeast) (UTP14A), mRNA. (S)	UTP14A	0	1	0		0.101469	-0.0948781	-0.00659123	0.6989	0.993459	0.757067	-0.734838	-0.663111	-0.627714	UTP14A		-1.59684	1.7611	0.000483016	0.00155462	0.00534798	0.00164675
ILMN_1730612	NM_001048223	dysbindin (dystrobrevin binding protein 1) domain containing 2 (DBNDD2), transcript variant 3, mRNA. (I)	DBNDD2	0	1	0		0.0496392	-0.0058332	-0.043806	2.14624	1.98314	1.88505	-0.70625	-0.607304	-0.712081	DBNDD2		-1.59683	4.01336	0.000100519	1.57095e-05	0.00321859	0.000126866
ILMN_1815023	NM_002648	pim-1 oncogene (PIM1), mRNA. (S)	PIM1	0	1	0		0.272509	-0.0683271	-0.204182	0.621565	0.751971	0.906066	-0.652742	-0.878545	-0.494302	PIM1		-1.59681	1.69333	0.0200613	0.00976245	0.0345413	0.00630475
ILMN_1758057	NM_145034	torsin A interacting protein 2 (TOR1AIP2), mRNA. (S)	TOR1AIP2	0	0	1		0.0067014	-0.0841688	0.0774674	0.112279	0.255698	0.00887772	-0.62776	-0.564543	-0.832622	TOR1AIP2		-1.59657	1.09098	0.00194949	0.215689	0.00987337	0.0754732
ILMN_1738989	NM_001099743	Golgi-localized protein (GOLSYN), transcript variant 7, mRNA. (S)	GOLSYN	0	0	0		0.0250079	0.0156716	-0.0406795	0.105519	0.0990012	0.275415	0.710188	0.657776	0.656954	GOLSYN		1.59657	1.11727	1.52853e-05	0.059396	0.0024932	0.0260219
ILMN_1676891	NM_015076	cell division cycle 2-like 6 (CDK8-like) (CDC2L6), mRNA. (S)	CDC2L6	0	1	0		-0.0304813	-0.0517522	0.0822335	0.584219	0.895414	0.462184	-0.704301	-0.328501	-0.991319	CDC2L6		-1.59627	1.5662	0.0263891	0.00879755	0.0410454	0.00582591
ILMN_3187403	XM_001726007	PREDICTED: similar to hCG2027326 (LOC100129905), mRNA. (A)	LOC100129905	0	0	0		0.0388299	0.0791637	-0.117994	0.452705	0.426241	-0.0439758	0.805003	0.61661	0.601658	LOC100129905		1.59596	1.21278	0.00161709	0.181286	0.00897134	0.0654633
ILMN_1863484	DA645971	DA645971 MAMMA1 cDNA clone MAMMA1000318 5, mRNA sequence (S)	NaN	1	0	0		0.03999	0.0716063	-0.111596	0.651889	0.669554	0.711674	0.83417	0.750664	0.437608	DA645971		1.59565	1.59959	0.00719138	0.000333488	0.0190415	0.000609758
ILMN_1770048	NM_001077394	DPH5 homolog (S. cerevisiae) (DPH5), transcript variant 1, mRNA. (S)	DPH5	1	0	0		0.0481562	-0.131859	0.083703	-0.91071	-1.02787	-0.97115	-0.636442	-0.659605	-0.723255	DPH5		-1.5945	-1.95872	0.000713271	0.000204174	0.0063707	0.000459104
ILMN_1657837	NM_032494	zinc finger CCCH-type containing 8 (ZC3H8), mRNA. (S)	ZC3H8	1	0	0		0.106178	-0.0423892	-0.063789	-0.874057	-0.941417	-0.936574	-0.765779	-0.632628	-0.620428	ZC3H8		-1.59432	-1.88864	0.00068675	9.13671e-05	0.00627442	0.000297939
ILMN_1769013	NM_001671	asialoglycoprotein receptor 1 (ASGR1), mRNA. (S)	ASGR1	0	0	0		-0.00637315	0.0023194	0.00405375	-0.465689	-0.338037	-0.580273	-0.697285	-0.571151	-0.749751	ASGR1		-1.59409	-1.37681	0.000223489	0.00275059	0.00418175	0.00245097
ILMN_1700147	NM_013378	pre-B lymphocyte gene 3 (VPREB3), mRNA. (S)	VPREB3	1	0	0		0.109551	-0.208949	0.0993981	-3.78615	-3.84213	-4.13938	-0.850434	-0.682395	-0.484476	VPREB3		-1.59376	-15.1637	0.0106389	1.32035e-05	0.0236893	0.000118631
ILMN_1766814	NM_004614	thymidine kinase 2, mitochondrial (TK2), nuclear gene encoding mitochondrial protein, mRNA. (S)	TK2	0	0	0		0.0873624	0.0562903	-0.143653	-0.294562	-0.342149	-0.214711	-0.946556	-0.504834	-0.565695	TK2		-1.59368	-1.2174	0.0125527	0.0251758	0.0260641	0.0130522
ILMN_1778358	NM_006095	ATPase, aminophospholipid transporter (APLT), Class I, type 8A, member 1 (ATP8A1), mRNA. (S)	ATP8A1	0	0	0		-0.0997924	0.139166	-0.0393731	0.42538	0.214276	0.317402	-0.721955	-0.520936	-0.773791	ATP8A1		-1.59353	1.24748	0.00309166	0.0275517	0.0121398	0.0139962
ILMN_1660186	NM_015484	SYF2 homolog, RNA splicing factor (S. cerevisiae) (SYF2), transcript variant 1, mRNA. (A)	SYF2	0	0	0		-0.107757	-0.0282642	0.136022	-0.241321	-0.423408	-0.205014	-0.589646	-0.511579	-0.914635	SYF2		-1.59323	-1.22257	0.00926353	0.0423449	0.0218192	0.0197476
ILMN_3231820	NM_006427	SIVA1, apoptosis-inducing factor (SIVA1), transcript variant 1, mRNA. (I)	SIVA1	0	0	0		0.0480226	-0.0334394	-0.0145832	-0.437796	-0.262244	-0.383969	0.591622	0.494659	0.928985	SIVA1		1.59301	-1.28462	0.00740344	0.00326793	0.0193055	0.00276853
ILMN_1765670	XM_496652	PREDICTED: hypothetical protein LOC285216 (LOC285216), mRNA. (A)	LOC285216	1	0	0		-0.0178536	-0.140809	0.158662	-1.23907	-1.00638	-1.07201	-0.636219	-0.634022	-0.744656	LOC285216		-1.59287	-2.15221	0.00205175	0.000572962	0.01008	0.000848801
ILMN_1795930	NM_000958	prostaglandin E receptor 4 (subtype EP4) (PTGER4), mRNA. (S)	PTGER4	1	0	0		0.0461124	0.0942764	-0.140389	4.68487	4.85224	4.72274	0.766048	0.653809	0.595022	PTGER4		1.59287	26.97	0.00154183	6.93154e-07	0.00880142	3.79769e-05
ILMN_1737170	NM_002018	flightless I homolog (Drosophila) (FLII), mRNA. (S)	FLII	0	0	0		0.0284697	0.0271561	-0.0556258	-0.626619	-0.532119	-0.448535	0.63227	0.554187	0.827782	FLII		1.59263	-1.4497	0.00145198	0.000788053	0.00855984	0.00104419
ILMN_1669390	NM_006663	protein phosphatase 1, regulatory (inhibitor) subunit 13 like (PPP1R13L), mRNA. (S)	PPP1R13L	0	0	0		0.224538	-0.170055	-0.0544835	-0.555448	-0.377113	-0.445605	0.522095	0.767779	0.723442	PPP1R13L		1.59229	-1.37496	0.00855871	0.0230528	0.0208936	0.0121913
ILMN_3227604	XR_015513	PREDICTED: misc_RNA (LOC729342), miscRNA. (A)	LOC729342	1	0	0		-0.0233931	-0.0440102	0.0674033	-0.590348	-0.802274	-0.814004	-0.801289	-0.778853	-0.433079	LOC729342		-1.59226	-1.66502	0.00564574	0.000789725	0.0166284	0.00104541
ILMN_1661595	NM_001024594	chromosome 1 open reading frame 53 (C1orf53), mRNA. (S)	C1orf53	0	0	0		-0.00586572	0.00203483	0.00383089	-0.178783	-0.282103	-0.15698	-0.719664	-0.619774	-0.673616	C1orf53		-1.5922	-1.15345	2.07254e-05	0.00600103	0.0024932	0.00436477
ILMN_3237396	NM_024666	alpha- and gamma-adaptin binding protein (AAGAB), mRNA. (S)	AAGAB	0	0	0		-0.162506	0.0571873	0.105319	0.559929	0.633453	0.538836	0.824306	0.565086	0.623259	AAGAB		1.59205	1.49216	0.00414754	0.00270667	0.0142434	0.00242481
ILMN_2112417	NM_002629	phosphoglycerate mutase 1 (brain) (PGAM1), mRNA. (S)	PGAM1	1	0	0		-0.272241	-0.00168242	0.273923	-0.927029	-0.638766	-0.834017	-0.668042	-0.914068	-0.430447	PGAM1		-1.59201	-1.74103	0.0333604	0.0111033	0.0473301	0.00692661
ILMN_1758543	NM_005776	cornichon homolog (Drosophila) (CNIH), mRNA. (A)	CNIH	0	0	0		-0.0252139	-0.052007	0.0772209	-0.137699	-0.3435	-0.315189	-0.796941	-0.582343	-0.631524	CNIH		-1.59137	-1.20202	0.000908399	0.0245237	0.00701208	0.0128109
ILMN_1751871	NM_000455	serine/threonine kinase 11 (STK11), mRNA. (S)	STK11	0	0	0		-0.0595365	0.167907	-0.108371	-0.107946	-0.1932	-0.177847	0.604049	0.763888	0.642758	STK11		1.59133	-1.11703	0.00237317	0.147543	0.0107998	0.0552614
ILMN_1808041	NM_007104	ribosomal protein L10a (RPL10A), mRNA. (S)	RPL10A	1	0	0		0.0217441	-0.0397223	0.0179782	-0.464301	-0.650526	-0.852964	-0.587659	-0.710956	-0.711475	RPL10A		-1.59111	-1.57563	0.000126327	0.00452156	0.00343552	0.00353065
ILMN_2391419	NM_015180	spectrin repeat containing, nuclear envelope 2 (SYNE2), transcript variant 1, mRNA. (A)	SYNE2	1	0	0		-0.0302361	0.0122472	0.0179888	-1.28049	-1.64871	-1.48639	-0.695767	-0.682055	-0.632118	SYNE2		-1.59105	-2.7738	1.08152e-05	0.000165583	0.0024932	0.000407852
ILMN_1789240	NM_022372	MTOR associated protein, LST8 homolog (S. cerevisiae) (MLST8), mRNA. (S)	MLST8	1	0	0		0.211149	-0.145431	-0.0657178	-1.25007	-1.26558	-1.37165	-0.77415	-0.614106	-0.621591	MLST8		-1.59102	-2.45508	0.00504428	0.000348804	0.0157643	0.000626178
ILMN_3244065	NM_152833	chromosome 9 open reading frame 69 (C9orf69), mRNA. (S)	C9orf69	1	0	0		0.0295547	-0.0308769	0.00132221	-0.655404	-0.793702	-0.673595	-0.804536	-0.561082	-0.64325	C9orf69		-1.59066	-1.63305	0.000809622	0.000111248	0.00670969	0.000329614
ILMN_1671972	NR_003263	succinate dehydrogenase complex, subunit A, flavoprotein pseudogene 3 (SDHAP3) on chromosome 5. (I)	SDHAP3	0	0	0		-0.0940362	-0.0807341	0.17477	-0.157596	-0.194207	-0.104897	0.596962	0.676253	0.735243	SDHAP3		1.59051	-1.11129	0.00224116	0.170504	0.0105387	0.0623133
ILMN_3251085	NM_001135255	retinoblastoma binding protein 4 (RBBP4), transcript variant 2, mRNA. (M)	RBBP4	0	1	0		0.0857395	-0.0372403	-0.0484993	-0.8018	-1.03362	-0.961388	0.756237	0.458412	0.793311	RBBP4		1.59032	-1.90827	0.00425508	0.000323216	0.0144589	0.00059809
ILMN_1735093	NM_003920	timeless homolog (Drosophila) (TIMELESS), mRNA. (S)	TIMELESS	0	1	0		-0.0141793	0.00480324	0.00937607	-0.795118	-0.653751	-0.746398	0.727154	0.626806	0.65393	TIMELESS		1.5903	-1.66066	2.66183e-05	6.42096e-05	0.0024932	0.000247477
ILMN_1724368	XM_932076	PREDICTED: similar to CG12132-PA, transcript variant 2 (LOC642859), mRNA. (I)	LOC642859	1	0	0		0.0219521	0.0673857	-0.0893377	-1.06546	-1.03584	-1.08483	-0.842545	-0.597351	-0.566915	LOC642859		-1.5899	-2.08789	0.00249156	2.61278e-05	0.0109636	0.000160206
ILMN_1729533	NM_144772	apolipoprotein A-I binding protein (APOA1BP), mRNA. (S)	APOA1BP	0	0	1		-0.0788167	0.0486499	0.0301668	-0.229998	0.0429183	-0.0245481	0.630042	0.62301	0.753263	APOA1BP		1.58972	-1.05011	0.000324245	0.482397	0.00475666	0.145135
ILMN_1813277	NM_181356	suppressor of Ty 3 homolog (S. cerevisiae) (SUPT3H), transcript variant 2, mRNA. (A)	SUPT3H	0	0	0		0.0563744	0.0379364	-0.0943109	0.0796799	0.460544	0.236773	-0.799237	-0.515104	-0.691756	SUPT3H		-1.58964	1.19665	0.00218621	0.0975896	0.0104156	0.039219
ILMN_1779040	NM_031288	INO80 complex subunit B (INO80B), mRNA. (S)	INO80B	0	0	0		0.142172	-0.0703646	-0.0718077	0.208305	0.225827	0.0625043	-0.595232	-0.718619	-0.692038	INO80B		-1.58956	1.12159	0.00114035	0.132898	0.0076633	0.0506468
ILMN_2227790	NM_000835	glutamate receptor, ionotropic, N-methyl D-aspartate 2C (GRIN2C), mRNA. (S)	GRIN2C	0	0	1		-0.135405	0.00249975	0.132905	0.10198	0.124961	0.140989	0.677005	0.654352	0.673717	GRIN2C		1.58926	1.08873	0.00100807	0.192277	0.00729434	0.0686215
ILMN_1694980	NM_000263	N-acetylglucosaminidase, alpha- (NAGLU), mRNA. (S)	NAGLU	1	0	0		0.0984746	0.0128898	-0.111364	-0.816081	-0.767323	-0.743475	-0.634929	-0.744517	-0.625255	NAGLU		-1.58913	-1.71193	0.000746765	0.000275097	0.00651434	0.000543282
ILMN_1696622	NM_153811	solute carrier family 38, member 6 (SLC38A6), mRNA. (S)	SLC38A6	0	0	0		0.109542	0.0531466	-0.162688	-0.329536	-0.291859	-0.407716	-0.763737	-0.55555	-0.683757	SLC38A6		-1.58852	-1.26842	0.00289353	0.0187096	0.0117886	0.0103644
ILMN_1711766	NM_006930	S-phase kinase-associated protein 1A (p19A) (SKP1A), transcript variant 1, mRNA. (A)	SKP1A	1	0	0		0.0305951	-0.12062	0.0900246	0.738441	0.697425	0.972433	0.616963	0.658493	0.726894	SKP1A		1.58826	1.74444	0.000691288	0.00163879	0.00629789	0.00170363
ILMN_3225894	XM_001715945	PREDICTED: hypothetical LOC729774 (LOC729774), mRNA. (A)	LOC729774	0	0	1		0.129201	0.0662868	-0.195488	-0.0369605	0.198802	0.0841333	-0.586563	-0.764811	-0.649595	LOC729774		-1.58776	1.05848	0.00402721	0.533535	0.0140052	0.157465
ILMN_2351309	NM_003252	TIA1 cytotoxic granule-associated RNA binding protein-like 1 (TIAL1), transcript variant 1, mRNA. XM_945560 XM_945564 XM_945566 XM_945569 XM_945570 XM_945572 XM_945573 (A)	TIAL1	0	0	0		-0.0385621	0.0150932	0.0234689	-0.259345	-0.413808	-0.583652	0.782392	0.550941	0.666494	TIAL1		1.58734	-1.33694	0.000663384	0.0118758	0.00619296	0.00729342
ILMN_1814106	NM_199001	chromosome 9 open reading frame 169 (C9orf169), mRNA. (S)	C9orf169	0	1	0		0.188925	-0.097057	-0.0918684	3.87485	3.88831	3.86524	-0.592299	-0.670022	-0.736	C9orf169		-1.58679	14.6836	0.00296617	2.13027e-06	0.0119209	5.68251e-05
ILMN_1761049	NM_177422	eukaryotic translation initiation factor 2C, 3 (EIF2C3), transcript variant 2, mRNA. (A)	EIF2C3	0	0	1		-0.0587485	-0.0699776	0.128726	0.0238908	0.11077	0.153442	-0.75719	-0.534497	-0.706618	EIF2C3		-1.58678	1.06883	0.00203201	0.268906	0.0100296	0.0905015
ILMN_1654854	NM_001018116	muscle-related coiled-coil protein (MURC), mRNA. (S)	MURC	0	1	0		0.117461	-0.135407	0.0179459	-0.625068	-0.696811	-0.56077	0.739825	0.486052	0.770288	MURC		1.586	-1.54494	0.00461933	0.00166886	0.0151779	0.00172464
ILMN_1809857	NM_032143	zinc finger, RAN-binding domain containing 3 (ZRANB3), mRNA. (S)	ZRANB3	0	0	0		-0.291027	0.241043	0.0499846	-0.492213	-0.189762	-0.4536	-0.740388	-0.538509	-0.717089	ZRANB3		-1.58593	-1.30001	0.0167306	0.106514	0.0310045	0.0421809
ILMN_1723124	NM_001001556	galactokinase 2 (GALK2), transcript variant 2, mRNA. (A)	GALK2	0	0	0		0.0572938	-0.0218312	-0.0354625	0.588068	0.489838	0.53819	0.679095	0.701299	0.615013	GALK2		1.58572	1.45266	6.79137e-05	0.000184678	0.00288206	0.000433675
ILMN_1708151	NM_006014	L antigen family, member 3 (LAGE3), mRNA. (S)	LAGE3	1	0	0		-0.0199793	-0.0851904	0.10517	0.876292	0.92621	0.889924	0.595823	0.624084	0.775372	LAGE3		1.58567	1.8628	0.00108496	0.000100465	0.0074873	0.000312431
ILMN_1696826	NM_173589	chromosome 11 open reading frame 47 (C11orf47), mRNA. (S)	C11orf47	0	0	0		0.125322	-0.0121017	-0.11322	-0.542917	-0.540792	-0.554589	-0.580509	-0.741357	-0.672796	C11orf47		-1.58544	-1.46013	0.00133951	0.00139891	0.00828146	0.00152983
ILMN_1797853	NM_001013258	zinc finger protein 789 (ZNF789), transcript variant 2, mRNA. (A)	ZNF789	0	1	0		-0.0583847	0.136625	-0.0782406	-0.715552	-0.694397	-0.542069	0.778887	0.609325	0.606243	ZNF789		1.58537	-1.5699	0.00172997	0.00175885	0.00929044	0.00179109
ILMN_1783226	NM_003145	signal sequence receptor, beta (translocon-associated protein beta) (SSR2), mRNA. (A)	SSR2	0	0	0		-0.0421742	-0.0743831	0.116557	-0.405335	-0.634801	-0.275953	-0.644249	-0.762507	-0.587255	SSR2		-1.58521	-1.35538	0.00106107	0.0218839	0.00742546	0.0117103
ILMN_1751898	NM_020374	chromosome 12 open reading frame 4 (C12orf4), mRNA. (S)	C12orf4	1	0	0		0.0479148	-0.0532509	0.00533612	0.774767	0.674215	0.562972	0.842477	0.634576	0.516458	C12orf4		1.58502	1.59179	0.00263342	0.000587309	0.0112728	0.000862901
ILMN_1670079	NM_145243	OMA1 homolog, zinc metallopeptidase (S. cerevisiae) (OMA1), mRNA. (S)	OMA1	0	0	1		-0.0393212	0.0679755	-0.0286543	0.0338351	-0.0357108	-0.127735	-0.66204	-0.661789	-0.667947	OMA1		-1.58439	-1.0304	4.14421e-05	0.497128	0.00249577	0.148726
ILMN_1706531	NM_005688	ATP-binding cassette, sub-family C (CFTR/MRP), member 5 (ABCC5), transcript variant 1, mRNA. (I)	ABCC5	0	0	1		-0.0291231	-0.0246174	0.0537405	0.0782199	-0.232449	0.00889685	0.589749	0.728577	0.673203	ABCC5		1.5843	-1.03415	0.000164954	0.646736	0.00376424	0.183816
ILMN_2079285	NM_006476	ATP synthase, H+ transporting, mitochondrial F0 complex, subunit G (ATP5L), nuclear gene encoding mitochondrial protein, mRNA. (S)	ATP5L	0	0	1		-0.0202955	0.0686179	-0.0483225	0.167165	-0.0939803	-0.0314993	0.653432	0.719209	0.618783	ATP5L		1.58426	1.00968	0.000133283	0.879836	0.00346624	0.23235
ILMN_1724437	NM_014291	glycine C-acetyltransferase (2-amino-3-ketobutyrate coenzyme A ligase) (GCAT), nuclear gene encoding mitochondrial protein, mRNA. (S)	GCAT	1	0	0		-0.0149691	-0.014624	0.0295931	-0.888077	-0.784844	-0.508325	-0.828882	-0.508325	-0.653252	GCAT		-1.58391	-1.65529	0.00211242	0.00313342	0.0102396	0.00268915
ILMN_3282436	XM_001715717	PREDICTED: similar to hCG2036706 (LOC651198), mRNA. (M)	LOC651198	1	0	0		0.129091	-0.0481304	-0.0809606	-0.706694	-0.6262	-0.602218	-0.731622	-0.653945	-0.604443	LOC651198		-1.58374	-1.56378	0.000902511	0.000881313	0.00700763	0.00112702
ILMN_1786273	NM_198446	chromosome 1 open reading frame 122 (C1orf122), mRNA. (S)	C1orf122	0	0	1		0.0206988	-0.147714	0.127015	-0.002435	0.204993	0.0832715	0.708791	0.696193	0.584719	C1orf122		1.58363	1.06827	0.0017448	0.395055	0.00933717	0.1236
ILMN_1751963	NM_017984	zinc finger, CW type with PWWP domain 1 (ZCWPW1), mRNA. (S)	ZCWPW1	1	0	0		0.0314485	-0.0280848	-0.00336369	-0.824524	-0.766238	-0.950258	-0.661476	-0.479332	-0.848603	ZCWPW1		-1.58352	-1.79876	0.00356593	0.000119246	0.0131188	0.000340828
ILMN_1681641	NR_002605	deleted in lymphocytic leukemia 1 (non-protein coding) (DLEU1), non-coding RNA. (A)	DLEU1	1	0	0		-0.282349	0.11602	0.166329	-0.681713	-0.526257	-0.680695	-0.827198	-0.50928	-0.652883	DLEU1		-1.5835	-1.54709	0.0172216	0.0140481	0.0315652	0.00829875
ILMN_1784871	NM_004104	fatty acid synthase (FASN), mRNA. (S)	FASN	0	0	1		0.075811	-0.225292	0.149481	-0.317193	0.208345	-0.276589	-0.6691	-0.666779	-0.653086	FASN		-1.58336	-1.09314	0.00445607	0.563123	0.0148601	0.164504
ILMN_1726199	NM_032530	zinc finger protein 594 (ZNF594), mRNA. (A)	ZNF594	0	0	1		0.0355564	0.0520199	-0.0875763	0.187517	0.150882	0.0328073	0.680077	0.688648	0.619621	ZNF594		1.58313	1.08955	0.000174434	0.126104	0.00383639	0.0484649
ILMN_2129910	NM_020708	solute carrier family 12, (potassium-chloride transporter) member 5 (SLC12A5), mRNA. (S)	SLC12A5	1	0	0		0.0645208	-0.0163048	-0.048216	1.66174	1.2757	1.50462	0.616633	0.733429	0.638028	SLC12A5		1.58304	2.79081	0.000174904	0.000224431	0.00383639	0.000486146
ILMN_1738237	NM_022460	HCLS1 binding protein 3 (HS1BP3), mRNA. (S)	HS1BP3	0	0	0		-0.0179884	-0.00806553	0.0260539	0.374659	0.35148	0.415794	0.635897	0.655079	0.695559	HS1BP3		1.58247	1.30192	7.35071e-06	7.88163e-05	0.0024802	0.000275273
ILMN_1751726	XM_945192	PREDICTED: similar to acidic ribosomal phosphoprotein P0, transcript variant 3 (LOC649049), mRNA. (A)	LOC649049	1	0	0		-0.0829874	0.0456186	0.0373687	-1.05295	-0.925543	-0.983211	-0.686296	-0.747906	-0.551386	LOC649049		-1.58212	-1.98238	0.000752349	5.88351e-05	0.00651724	0.000236679
ILMN_3235613	XM_001126888	PREDICTED: hypothetical LOC727950 (LOC727950), mRNA. (S)	LOC727950	0	0	1		0.0648075	-0.0531572	-0.0116503	0.114304	0.063759	-0.0797858	0.631795	0.818939	0.534796	LOC727950		1.5821	1.02297	0.0018414	0.653414	0.00956907	0.185267
ILMN_1715896	NM_006556	phosphomevalonate kinase (PMVK), mRNA. (S)	PMVK	0	0	1		0.152639	0.0378513	-0.19049	0.204815	-0.000610604	0.19603	-0.715065	-0.646264	-0.623728	PMVK		-1.58193	1.09688	0.00318664	0.332458	0.0123283	0.107586
ILMN_2246328	NM_015967	protein tyrosine phosphatase, non-receptor type 22 (lymphoid) (PTPN22), transcript variant 1, mRNA. (I)	PTPN22	0	1	0		0.0639838	-0.00593739	-0.0580464	-0.921423	-1.05752	-1.21473	0.689705	0.649482	0.645694	PTPN22		1.58187	-2.09153	6.4231e-05	0.000316249	0.00286983	0.000590329
ILMN_1801939	NM_004701	cyclin B2 (CCNB2), mRNA. (S)	CCNB2	1	0	0		0.10932	-0.0860873	-0.0232325	-1.81161	-1.34364	-1.67851	-0.752242	-0.603355	-0.629274	CCNB2		-1.58186	-3.05517	0.00085031	0.000433054	0.00683101	0.000711639
ILMN_1793201	NM_032304	hydroxyacylglutathione hydrolase-like (HAGHL), transcript variant 2, mRNA. (A)	HAGHL	1	0	0		0.0475825	0.0639907	-0.111573	-1.58529	-1.59878	-1.67601	-0.700327	-0.670021	-0.614521	HAGHL		-1.58186	-3.07381	0.000419673	1.33431e-05	0.00513561	0.000119028
ILMN_2376205	NM_002341	lymphotoxin beta (TNF superfamily, member 3) (LTB), transcript variant 1, mRNA. (A)	LTB	0	0	0		-0.01395	0.0707285	-0.0567784	0.146104	0.551455	0.0344519	0.650218	0.761086	0.573474	LTB		1.58183	1.18427	0.000560013	0.20529	0.00574636	0.072504
ILMN_1788239	NM_152435	amidohydrolase domain containing 1 (AMDHD1), mRNA. (S)	AMDHD1	1	0	0		0.133221	-0.103696	-0.029525	0.612273	0.68698	0.543551	0.548718	0.880839	0.554962	AMDHD1		1.58173	1.53078	0.00705754	0.00164485	0.0188667	0.00170801
ILMN_3279877	XR_016872	PREDICTED: misc_RNA (LOC645430), miscRNA. (M)	LOC645430	1	0	0		0.122109	-0.284931	0.162822	-1.14514	-1.3696	-1.21829	-0.649909	-0.827714	-0.506794	LOC645430		-1.5817	-2.3691	0.0178273	0.00138799	0.0320736	0.0015227
ILMN_1726913	NM_005349	recombination signal binding protein for immunoglobulin kappa J region (RBPJ), transcript variant 1, mRNA. (I)	RBPJ	0	0	0		-0.00441232	-0.0745657	0.078978	-0.225734	-0.40014	-0.329365	-0.572414	-0.676183	-0.735497	RBPJ		-1.58158	-1.24696	0.00052931	0.00911325	0.00559355	0.00598394
ILMN_1665282	XM_941444	PREDICTED: similar to Ig heavy chain V-III region VH26 precursor (LOC652113), mRNA. (S)	LOC652113	0	0	0		0.026728	0.0013939	-0.0281219	0.153461	0.311298	-0.0235606	0.655575	0.624254	0.704201	LOC652113		1.58155	1.10732	1.94461e-05	0.207865	0.0024932	0.0732497
ILMN_3284584	XR_038919	PREDICTED: misc_RNA (LOC390345), miscRNA. (M)	LOC390345	1	0	0		0.167095	-0.15011	-0.0169846	-0.774771	-0.674423	-0.817078	-0.742985	-0.649313	-0.590926	LOC390345		-1.58126	-1.68813	0.00292888	0.00172291	0.0118668	0.00176489
ILMN_3239955	NR_002785	GNAS antisense RNA (non-protein coding) (GNASAS), antisense RNA. (S)	GNASAS	0	1	0		-0.00582516	0.0166586	-0.0108335	-0.833689	-0.666967	-0.843678	0.835156	0.505237	0.642331	GNASAS		1.58108	-1.71885	0.00233886	0.000174772	0.010742	0.000419108
ILMN_1794643	NM_032527	zinc finger, CCCH-type with G patch domain (ZGPAT), transcript variant 1, mRNA. (A)	ZGPAT	0	1	0		0.0221853	0.0958663	-0.118052	0.525585	0.775011	0.541409	-0.513867	-0.570888	-0.897083	ZGPAT		-1.58075	1.5305	0.00805244	0.00385956	0.0202071	0.00313676
ILMN_1761044	NM_053004	guanine nucleotide binding protein (G protein), beta polypeptide 1-like (GNB1L), mRNA. (S)	GNB1L	0	0	0		0.100658	-0.0473714	-0.0532863	-0.354372	-0.0533778	-0.231977	-0.67929	-0.61491	-0.685638	GNB1L		-1.58002	-1.15929	0.00028034	0.10201	0.00458543	0.0407235
ILMN_3306168	NM_199482	MOB1, Mps One Binder kinase activator-like 3 (yeast) (MOBKL3), transcript variant 2, mRNA. (M)	MOBKL3	0	0	1		-0.069026	0.0189034	0.0501226	0.256869	-0.144	0.139994	0.870831	0.571357	0.536878	MOBKL3		1.57974	1.06016	0.00413785	0.534772	0.0142242	0.157779
ILMN_1906397	AY927637	mRNA sequence (S)	NaN	0	0	0		0.00251794	-0.081711	0.079193	-0.507244	-0.398055	-0.458974	0.64156	0.520618	0.816159	AY927637		1.57948	-1.37055	0.00249836	0.0012666	0.0109722	0.00143358
ILMN_1675803	XR_017764	PREDICTED: misc_RNA (LOC285550), miscRNA. (A)	LOC285550	0	0	0		0.0461471	0.021659	-0.0678061	0.0907641	0.139861	0.139501	0.827062	0.701361	0.449249	LOC285550		1.57923	1.08928	0.00478569	0.0321867	0.0153994	0.0158503
ILMN_1666385	NM_005184	calmodulin 3 (phosphorylase kinase, delta) (CALM3), mRNA. (S)	CALM3	1	0	0		-0.0366121	0.0472466	-0.0106345	0.98027	0.990871	1.00771	0.720819	0.664049	0.591622	CALM3		1.5788	1.99025	0.000125039	2.82547e-06	0.00341416	6.14311e-05
ILMN_1711089	NM_194283	DnaJ (Hsp40) homolog, subfamily C, member 21 (DNAJC21), transcript variant 1, mRNA. (A)	DNAJC21	0	0	1		0.0522263	0.0172733	-0.0694996	0.217067	0.00527811	-0.0145762	0.701794	0.560055	0.714387	DNAJC21		1.57871	1.04918	0.000425034	0.448386	0.00515189	0.136972
ILMN_1818446	BX113731	BX113731 Soares_NFL_T_GBC_S1 cDNA clone IMAGp998E153815, mRNA sequence (S)	NaN	0	0	1		0.158036	-0.0378505	-0.120185	-0.163413	-0.00466866	-0.15671	0.765614	0.703439	0.507161	BX113731		1.5787	-1.07793	0.00437938	0.328836	0.0147186	0.106619
ILMN_1752592	NM_021983	major histocompatibility complex, class II, DR beta 4 (HLA-DRB4), mRNA. (S)	HLA-DRB4	1	0	0		0.0218773	-0.0919478	0.0700705	1.5817	1.60882	1.65556	0.587572	0.622641	0.765235	HLA-DRB4		1.57842	3.06388	0.000815459	6.72533e-06	0.0067284	8.75786e-05
ILMN_2367710	NM_213560	protein kinase N1 (PKN1), transcript variant 1, mRNA. (A)	PKN1	0	0	1		0.115862	-0.0161373	-0.0997251	-0.143216	0.0295765	0.106369	0.680893	0.421846	0.87264	PKN1		1.5784	-1.00168	0.0104657	0.981241	0.0234808	0.252467
ILMN_1773968	NM_001018069	SERPINE1 mRNA binding protein 1 (SERBP1), transcript variant 3, mRNA. (A)	SERBP1	0	0	0		0.062097	0.0313135	-0.0934105	-0.119945	-0.154361	-0.336311	-0.525203	-0.648814	-0.801296	SERBP1		-1.57837	-1.15152	0.00209469	0.068619	0.0101902	0.0293449
ILMN_1651987	NM_138493	chromosome 6 open reading frame 129 (C6orf129), mRNA. (S)	C6orf129	0	0	0		0.0125236	-0.0566151	0.0440915	0.168211	0.365615	0.223763	0.604111	0.605066	0.765398	C6orf129		1.5781	1.19129	0.000426469	0.0185565	0.00515189	0.0102992
ILMN_2196078	NM_052931	SLAM family member 6 (SLAMF6), mRNA. (S)	SLAMF6	0	1	0		0.0808054	-0.0502567	-0.0305487	-1.48085	-1.54234	-1.49779	0.705065	0.654887	0.614444	SLAMF6		1.57804	-2.84217	0.000170652	4.63105e-06	0.00382045	7.4139e-05
ILMN_1775743	NM_001731	B-cell translocation gene 1, anti-proliferative (BTG1), mRNA. (S)	BTG1	0	1	0		-0.192577	0.235268	-0.0426902	0.628792	0.948586	0.677636	-0.60811	-0.574614	-0.790645	BTG1		-1.57766	1.68374	0.00983406	0.00932422	0.0225831	0.00608923
ILMN_1802457	NM_145114	MYC associated factor X (MAX), transcript variant 4, mRNA. (I)	MAX	0	0	0		0.0774568	-0.0794323	0.00197553	-0.25774	-0.457589	-0.532087	-0.602646	-0.82229	-0.548048	MAX		-1.57752	-1.33404	0.00230948	0.011313	0.0106918	0.00703286
ILMN_2146761	NM_001444	fatty acid binding protein 5 (psoriasis-associated) (FABP5), mRNA. (S)	FABP5	0	1	0		-0.13902	0.0249479	0.114072	-1.13022	-0.930196	-1.48559	0.766231	0.476425	0.730196	FABP5		1.57748	-2.26891	0.00500475	0.00269837	0.0157293	0.0024206
ILMN_3177354	XM_001715432	PREDICTED: hypothetical protein LOC100128425 (LOC100128425), mRNA. (A)	LOC100128425	1	0	0		0.175129	-0.104707	-0.0704215	-0.726297	-0.556973	-1.06913	-0.483192	-0.663208	-0.826383	LOC100128425		-1.57745	-1.72206	0.00771465	0.0108821	0.0197427	0.0068325
ILMN_1746368	NM_016275	selenoprotein T (SELT), mRNA. (S)	SELT	1	0	0		0.0839338	-0.0445151	-0.0394187	1.10737	0.896101	0.880734	0.755589	0.613773	0.60341	SELT		1.57745	1.9472	0.000524612	0.000337513	0.00557983	0.00061347
ILMN_1669447	NM_198930	pyrin and HIN domain family, member 1 (PYHIN1), transcript variant b2, mRNA. (I)	PYHIN1	0	0	0		0.0451769	-0.118669	0.0734917	0.412274	0.38974	0.164311	0.48249	0.862844	0.627227	PYHIN1		1.57737	1.25016	0.00643195	0.0315319	0.017825	0.0155973
ILMN_1712347	XR_019449	PREDICTED: misc_RNA (LOC644422), miscRNA. (I)	LOC644422	0	0	0		0.0783814	-0.260418	0.182037	-0.423229	-0.448259	-0.144766	-0.569074	-0.700868	-0.70178	LOC644422		-1.57706	-1.26466	0.0095069	0.109708	0.0221198	0.0432229
ILMN_1687556	NM_001017920	death associated protein-like 1 (DAPL1), mRNA. (S)	DAPL1	1	0	0		-0.164055	0.0429974	0.121058	1.58212	1.83547	1.82231	0.73359	0.618633	0.618677	DAPL1		1.57676	3.35574	0.00214377	0.000122876	0.0103104	0.000346366
ILMN_3229859	NM_001100819	MOB1, Mps One Binder kinase activator-like 3 (yeast) (MOBKL3), transcript variant 3, mRNA. (A)	MOBKL3	0	0	0		0.110658	-0.0668481	-0.0438098	0.0555126	0.229771	0.13321	0.744089	0.723822	0.502437	MOBKL3		1.57656	1.10152	0.00233023	0.136951	0.0107076	0.0519622
ILMN_2400854	NM_178231	islet cell autoantigen 1,69kDa-like (ICA1L), transcript variant 2, mRNA. (A)	ICA1L	0	0	0		-0.141386	0.165026	-0.0236402	-0.386513	-0.462171	-0.397829	0.66295	0.576115	0.73127	ICA1L		1.57656	-1.33376	0.00277012	0.0108077	0.0115238	0.00679556
ILMN_1782403	NM_018304	proline rich 11 (PRR11), mRNA. (S)	PRR11	1	0	0		-0.191829	0.264946	-0.073117	-1.22597	-1.39245	-1.25263	-0.705582	-0.72722	-0.536624	PRR11		-1.57623	-2.44587	0.0117752	0.000910734	0.0251289	0.00115178
ILMN_1668027	XM_001125898	PREDICTED: similar to NADH dehydrogenase (ubiquinone) 1 beta subcomplex, 4, 15kDa, transcript variant 1 (LOC727762), mRNA. (I)	LOC727762	1	0	0		0.0019769	0.136516	-0.138493	-0.564825	-0.823196	-0.849082	-0.557009	-0.64224	-0.769784	LOC727762		-1.57608	-1.67679	0.00285319	0.00347358	0.0117053	0.00289869
ILMN_1737635	NM_133377	RAD1 homolog (S. pombe) (RAD1), transcript variant 3, mRNA. (A)	RAD1	0	1	0		0.0456882	0.168155	-0.213843	-1.21896	-1.20674	-1.18459	0.756867	0.671265	0.540804	RAD1		1.57605	-2.30286	0.0070332	0.000441178	0.0188339	0.000719515
ILMN_1672878	NM_001092	active BCR-related gene (ABR), transcript variant 2, mRNA. (A)	ABR	0	0	0		-0.0274332	0.167913	-0.14048	-0.274077	-0.0488118	-0.325563	-0.675202	-0.546996	-0.746589	ABR		-1.57599	-1.16163	0.00362435	0.155839	0.0132051	0.0578169
ILMN_1682288	XR_015320	PREDICTED: similar to Beta-glucuronidase precursor (LOC728565), mRNA. (I)	LOC728565	0	0	0		-0.0368413	0.0495213	-0.0126801	0.355011	0.178669	0.360354	0.618519	0.543467	0.806719	LOC728565		1.57596	1.22945	0.00134782	0.0101458	0.00828146	0.00647891
ILMN_1774584	NM_080592	chromosome 2 open reading frame 28 (C2orf28), transcript variant 2, mRNA. (A)	C2orf28	1	0	0		-0.0375313	-0.0990941	0.136625	-0.96425	-0.571439	-0.690324	-0.652245	-0.625397	-0.690836	C2orf28		-1.57588	-1.6725	0.000852319	0.00549172	0.00683233	0.00408846
ILMN_1754975	XM_944049	PREDICTED: KIAA1641, transcript variant 4 (KIAA1641), mRNA. (I)	KIAA1641	1	0	0		0.0100871	-0.0280537	0.0179666	-1.27429	-1.29402	-1.56358	-0.721057	-0.478678	-0.76872	KIAA1641		-1.57587	-2.59781	0.00195447	0.000128312	0.00988966	0.000354353
ILMN_2224031	NM_004365	centrin, EF-hand protein, 3 (CDC31 homolog, yeast) (CETN3), mRNA. (S)	CETN3	1	0	0		-0.0618868	0.0795421	-0.0176553	-0.772208	-0.872134	-0.965823	-0.594912	-0.528859	-0.844048	CETN3		-1.57564	-1.82773	0.00330782	0.000238003	0.0125858	0.000502964
ILMN_1716053	NM_001625	adenylate kinase 2 (AK2), transcript variant AK2A, mRNA. (A)	AK2	0	0	0		0.0986997	-0.0325438	-0.0661559	-0.280519	-0.292198	-0.426841	-0.71796	-0.573658	-0.676136	AK2		-1.57562	-1.25979	0.000578482	0.00838382	0.0058104	0.00561489
ILMN_2075794	NM_176811	NLR family, pyrin domain containing 8 (NLRP8), mRNA. (S)	NLRP8	1	0	0		-0.113639	0.383836	-0.270198	0.942419	0.480227	0.845241	0.688775	0.543111	0.735502	NLRP8		1.57548	1.68876	0.0331792	0.0354924	0.047165	0.0171319
ILMN_2370135	NM_004501	heterogeneous nuclear ribonucleoprotein U (scaffold attachment factor A) (HNRNPU), transcript variant 2, mRNA. (A)	HNRNPU	1	0	0		-0.0194761	0.270251	-0.250774	0.978405	0.370802	0.832382	0.706877	0.568723	0.691703	HNRNPU		1.57545	1.65542	0.0139359	0.0374323	0.0276769	0.0178691
ILMN_1701466	NM_004813	peroxisomal biogenesis factor 16 (PEX16), transcript variant 1, mRNA. (I)	PEX16	0	0	0		0.0402315	-0.066998	0.0267665	0.348102	0.672287	0.138523	-0.761513	-0.593765	-0.611697	PEX16		-1.57533	1.30704	0.000480581	0.0718752	0.00534355	0.030469
ILMN_1843403	CR738732	CR738732 NCI_CGAP_Kid11 cDNA clone IMAGp971E16101 ; IMAGE:2384145 5, mRNA sequence (S)	NaN	0	0	0		0.0127565	-0.0731692	0.0604126	-0.212894	-0.153032	-0.347862	-0.763136	-0.553934	-0.649671	CR738732		-1.57525	-1.1793	0.000806793	0.0268466	0.00670963	0.01373
ILMN_2199284	NM_016238	anaphase promoting complex subunit 7 (ANAPC7), mRNA. (S)	ANAPC7	0	0	0		-0.0148155	-0.220411	0.235226	0.24935	-0.11081	0.281038	0.751992	0.589406	0.62506	ANAPC7		1.57515	1.1018	0.00959272	0.485219	0.0221961	0.145817
ILMN_1717324	NM_173501	chromosome 16 open reading frame 52 (C16orf52), mRNA. (S)	C16orf52	1	0	0		0.207589	-0.00356451	-0.204024	0.596955	0.609475	0.772925	0.734311	0.695757	0.536064	C16orf52		1.57503	1.57985	0.00797719	0.00743155	0.0200849	0.00513495
ILMN_1754579	NM_015180	spectrin repeat containing, nuclear envelope 2 (SYNE2), transcript variant 1, mRNA. (A)	SYNE2	1	0	0		0.000888532	0.0221979	-0.0230865	-1.45974	-1.68158	-1.48967	-0.725563	-0.717858	-0.522516	SYNE2		-1.57496	-2.91534	0.000637814	2.6063e-05	0.00610509	0.000160206
ILMN_1659339	NM_019040	elongation protein 4 homolog (S. cerevisiae) (ELP4), mRNA. (S)	ELP4	0	0	0		0.0356079	-0.00555498	-0.030053	-0.473671	-0.333167	-0.517465	-0.72597	-0.551306	-0.688199	ELP4		-1.57479	-1.35795	0.000314096	0.00168445	0.00469954	0.00173772
ILMN_1755281	NM_152676	F-box protein 15 (FBXO15), mRNA. (S)	FBXO15	0	0	0		0.0206039	0.0609055	-0.0815095	0.471189	0.486226	0.369973	-0.685184	-0.577849	-0.702154	FBXO15		-1.57468	1.35892	0.000339517	0.00138198	0.00481174	0.00151912
ILMN_1793517	NM_004658	RAS protein activator like 1 (GAP1 like) (RASAL1), mRNA. (S)	RASAL1	1	0	0		-0.0768367	0.0519404	0.0248963	-2.35445	-2.24629	-2.38944	-0.70739	-0.584527	-0.672112	RASAL1		-1.57426	-5.02826	0.000257585	2.33404e-06	0.00440929	5.81768e-05
ILMN_1652790	NM_004071	CDC-like kinase 1 (CLK1), mRNA. (I)	CLK1	0	0	0		-0.301978	0.220821	0.0811575	-0.398244	-0.573859	-0.434762	0.64577	0.643083	0.673934	CLK1		1.57381	-1.38411	0.0139388	0.0469153	0.0276769	0.0214861
ILMN_1657144	NM_001010867	chromosome 1 open reading frame 69 (C1orf69), mRNA. (S)	C1orf69	1	0	0		-0.101207	-0.0424484	0.143655	-0.831548	-0.768675	-0.405619	-0.49556	-0.711551	-0.754885	C1orf69		-1.57352	-1.58955	0.00388143	0.0116711	0.0137288	0.00719686
ILMN_3290385	XR_017380	PREDICTED: misc_RNA (LOC401640), miscRNA. (M)	LOC401640	1	0	0		0.123958	-0.0707956	-0.0531627	-0.891475	-0.6988	-0.638943	-0.759307	-0.746426	-0.455637	LOC401640		-1.5733	-1.67374	0.00503678	0.00164416	0.0157554	0.00170761
ILMN_2183389	NM_173810	tetratricopeptide repeat domain 9C (TTC9C), mRNA. (S)	TTC9C	0	0	1		0.12769	-0.0128475	-0.114843	0.196299	-0.135238	0.238391	-0.687395	-0.609059	-0.664674	TTC9C		-1.57321	1.07164	0.000909117	0.508044	0.00701208	0.151484
ILMN_1662618	NM_003900	sequestosome 1 (SQSTM1), mRNA. (S)	SQSTM1	1	0	0		0.0653968	-0.00364106	-0.0617557	2.1667	1.913	2.14748	0.534368	0.722593	0.703668	SQSTM1		1.57303	4.21557	0.000741717	2.04369e-05	0.00648228	0.000141692
ILMN_1702301	NM_014689	dedicator of cytokinesis 10 (DOCK10), mRNA. (S)	DOCK10	0	0	0		0.191921	-0.0266714	-0.16525	0.460802	0.694251	0.273907	0.745169	0.815985	0.398633	DOCK10		1.57272	1.39119	0.0169039	0.0408437	0.0312095	0.0191881
ILMN_1782385	NM_000937	polymerase (RNA) II (DNA directed) polypeptide A, 220kDa (POLR2A), mRNA. (S)	POLR2A	0	0	1		-0.0935199	0.0264946	0.0670253	-0.0380869	0.220297	0.206049	0.607898	0.596658	0.75357	POLR2A		1.57212	1.09385	0.000729744	0.251874	0.00646132	0.0857338
ILMN_2087528	NM_016207	cleavage and polyadenylation specific factor 3, 73kDa (CPSF3), mRNA. (S)	CPSF3	0	0	1		-0.0838595	0.0627589	0.0211006	0.0799331	-0.126813	-0.0355441	-0.737128	-0.483115	-0.737542	CPSF3		-1.57199	-1.01923	0.00238085	0.729376	0.0108149	0.20164
ILMN_1694357	XM_943070	PREDICTED: KIAA1109, transcript variant 14 (KIAA1109), mRNA. (I)	KIAA1109	0	0	1		-0.0959268	-0.00288457	0.0988114	-0.145607	0.203391	-0.22916	-0.462831	-0.741291	-0.753439	KIAA1109		-1.57191	-1.04039	0.00409101	0.711679	0.0141212	0.197815
ILMN_2196550	NM_025113	chromosome 13 open reading frame 18 (C13orf18), mRNA. (S)	C13orf18	0	0	0		-0.0551709	-0.0141621	0.069333	0.078802	0.262953	0.110703	-0.620855	-0.603648	-0.732903	C13orf18		-1.57186	1.1102	0.000281504	0.0895173	0.00458543	0.0365616
ILMN_1808305	NM_003729	RNA terminal phosphate cyclase domain 1 (RTCD1), mRNA. (S)	RTCD1	0	0	0		-0.259782	0.0921777	0.167604	-0.451474	-0.475657	-0.537108	-0.54276	-0.647372	-0.767209	RTCD1		-1.57183	-1.40258	0.011295	0.0219959	0.0245082	0.0117577
ILMN_1671693	NM_015476	chromosome 18 open reading frame 10 (C18orf10), mRNA. (S)	C18orf10	1	0	0		-0.0908231	0.0364382	0.0543849	-0.92264	-0.695615	-0.621314	-0.801257	-0.672465	-0.483518	C18orf10		-1.5718	-1.67774	0.00317696	0.00182063	0.0123201	0.00183528
ILMN_1758412	NM_016319	COP9 constitutive photomorphogenic homolog subunit 7A (Arabidopsis) (COPS7A), mRNA. (S)	COPS7A	0	0	0		0.0741167	0.0243174	-0.0984341	-0.243944	-0.0912196	-0.120473	-0.640046	-0.640651	-0.675971	COPS7A		-1.57159	-1.11102	0.00024373	0.0939236	0.00430213	0.0380218
ILMN_1659801	NM_001695	ATPase, H+ transporting, lysosomal 42kDa, V1 subunit C1 (ATP6V1C1), mRNA. (A)	ATP6V1C1	1	0	0		0.0826226	-0.123229	0.0406063	0.68114	0.709936	0.524868	0.794965	0.669587	0.491622	ATP6V1C1		1.57141	1.55687	0.0038092	0.00168999	0.0135648	0.0017418
ILMN_2298818	NM_001030001	ribosomal protein S29 (RPS29), transcript variant 2, mRNA. (I)	RPS29	0	0	0		0.226893	-0.139118	-0.0877753	0.359626	0.152111	-0.0694286	-0.744327	-0.517957	-0.693329	RPS29		-1.5712	1.1076	0.00811726	0.431298	0.0202932	0.132837
ILMN_1692844	NM_018317	TBC1 domain family, member 19 (TBC1D19), mRNA. (S)	TBC1D19	0	0	0		0.0542853	0.0431503	-0.0974356	0.209628	0.0461494	0.160025	-0.778126	-0.580445	-0.597031	TBC1D19		-1.5712	1.10084	0.00123152	0.113988	0.00794583	0.0446066
ILMN_1697864	NM_144970	chromosome X open reading frame 38 (CXorf38), mRNA. (S)	CXorf38	0	0	0		-0.037489	0.00300346	0.0344855	0.396702	0.527342	0.386641	-0.776007	-0.554786	-0.624076	CXorf38		-1.57093	1.35369	0.000684393	0.000936201	0.00627442	0.00117308
ILMN_1764431	NM_006833	COP9 constitutive photomorphogenic homolog subunit 6 (Arabidopsis) (COPS6), mRNA. (S)	COPS6	0	1	0		0.030163	-0.0943362	0.0641731	-0.689107	-0.553079	-0.730627	0.652172	0.701052	0.601252	COPS6		1.57079	-1.57746	0.000314999	0.000801057	0.00470133	0.00105611
ILMN_1795495	NM_000123	excision repair cross-complementing rodent repair deficiency, complementation group 5 (ERCC5), mRNA. (S)	ERCC5	1	0	0		-0.0702804	-0.0349975	0.105278	-0.666002	-0.678666	-0.586198	-0.7823	-0.545275	-0.626521	ERCC5		-1.57065	-1.56225	0.00176266	0.000454375	0.00939234	0.000732752
ILMN_1787248	NM_006427	CD27-binding (Siva) protein (SIVA), transcript variant 1, mRNA. (I)	SIVA	0	0	0		-0.0731152	-0.058398	0.131513	-0.450994	-0.0513883	-0.221862	0.701723	0.470052	0.78195	SIVA		1.57052	-1.18215	0.00470262	0.144161	0.0152675	0.0541984
ILMN_1730572	NM_031372	heterogeneous nuclear ribonucleoprotein D-like (HNRPDL), transcript variant 2, mRNA. (A)	HNRPDL	0	0	0		-0.27483	0.112217	0.162613	0.358109	0.162613	0.22103	-0.744406	-0.51316	-0.695912	HNRPDL		-1.57043	1.18694	0.01371	0.174262	0.0273867	0.0634214
ILMN_3213568	XR_019262	PREDICTED: misc_RNA (LOC402112), miscRNA. (A)	LOC402112	1	0	0		-0.0485761	-0.0835842	0.13216	-1.26759	-1.1876	-0.959466	-0.607094	-0.688673	-0.657692	LOC402112		-1.57042	-2.20109	0.000782764	0.0005649	0.00661945	0.00084182
ILMN_1763882	XM_001133559	PREDICTED: hypothetical LOC644634, transcript variant 1 (LOC644634), mRNA. (I)	LOC644634	0	0	0		-0.178309	0.118449	0.0598595	0.470373	0.429493	0.510346	0.702383	0.63969	0.611012	LOC644634		1.57029	1.38518	0.00234278	0.00740174	0.0107548	0.00511819
ILMN_1685854	NM_001007189	chromosome 5 open reading frame 53 (C5orf53), mRNA. (S)	C5orf53	0	0	0		-0.0779688	0.0913487	-0.0133799	-0.0278328	-0.257136	-0.37409	-0.705044	-0.317875	-0.929236	C5orf53		-1.56995	-1.16448	0.0246139	0.123861	0.0392073	0.0477418
ILMN_1705774	NM_032862	tigger transposable element derived 5 (TIGD5), mRNA. (S)	TIGD5	0	0	0		0.0122595	0.0150842	-0.0273437	-0.433122	-0.483356	-0.643902	-0.629827	-0.57826	-0.743292	TIGD5		-1.56967	-1.43408	0.000211662	0.00132443	0.00412303	0.00147669
ILMN_1751816	NM_014060	malignant T cell amplified sequence 1 (MCTS1), mRNA. (S)	MCTS1	0	0	0		-0.241936	-0.00687232	0.248808	0.087092	0.258254	0.176616	-0.801019	-0.467146	-0.682785	MCTS1		-1.56951	1.12817	0.0194739	0.310825	0.0338984	0.102011
ILMN_2045911	NM_015176	F-box protein 28 (FBXO28), mRNA. (S)	FBXO28	0	0	0		-0.0157046	0.0862446	-0.07054	-0.102771	-0.25643	-0.404808	0.710023	0.651895	0.588626	FBXO28		1.56937	-1.19306	0.000355388	0.0610665	0.00485582	0.0266115
ILMN_1679881	NM_000553	Werner syndrome (WRN), mRNA. (S)	WRN	0	0	0		-0.0745772	0.00114274	0.0734344	-0.422229	-0.531404	-0.473916	-0.716147	-0.595958	-0.637754	WRN		-1.56912	-1.39074	0.000301507	0.000858205	0.00467157	0.00110823
ILMN_1761072	XM_930476	PREDICTED: hypothetical LOC653631 (LOC653631), mRNA. (S)	LOC653631	0	0	1		-0.23826	0.169517	0.0687427	-0.0372017	-0.0153561	-0.100957	0.725315	0.49039	0.734052	LOC653631		1.56908	-1.03611	0.0113162	0.703881	0.0245374	0.19613
ILMN_3237977	NM_015060	AVL9 homolog (S. cerevisiase) (AVL9), mRNA. (S)	AVL9	1	0	0		-0.0322739	-0.0597707	0.0920446	-0.697532	-0.734006	-0.764023	-0.624234	-0.665169	-0.660188	AVL9		-1.56902	-1.66077	0.000178687	0.000131852	0.00383749	0.000359131
ILMN_1658351	NM_016068	fission 1 (mitochondrial outer membrane) homolog (S. cerevisiae) (FIS1), nuclear gene encoding mitochondrial protein, mRNA. (S)	FIS1	0	0	0		0.006332	-0.0688061	0.0624741	-0.346791	-0.217409	-0.182025	-0.615383	-0.517994	-0.816178	FIS1		-1.56901	-1.18817	0.00245309	0.0167368	0.0109093	0.00950462
ILMN_1660439	XM_940278	PREDICTED: similar to 60S ribosomal protein L3 (L4) (LOC651149), mRNA. (S)	LOC651149	0	0	0		-0.118588	-0.0359545	0.154542	-0.400379	-0.569859	-0.392726	-0.757878	-0.632918	-0.558611	LOC651149		-1.56895	-1.37014	0.00285049	0.0102587	0.0117053	0.00653734
ILMN_1757995	NM_005484	poly (ADP-ribose) polymerase family, member 2 (PARP2), mRNA. (S)	PARP2	0	1	0		-0.143571	0.0374557	0.106115	-0.848533	-0.836199	-0.891832	0.541181	0.676227	0.731687	PARP2		1.56884	-1.8136	0.00225541	0.000355917	0.0105606	0.0006334
ILMN_1704795	NM_002376	MAP/microtubule affinity-regulating kinase 3 (MARK3), mRNA. (S)	MARK3	0	0	0		0.100583	-0.0507052	-0.0498779	0.580378	0.570259	0.599494	0.697477	0.478115	0.773009	MARK3		1.56866	1.49835	0.00308887	0.000333733	0.0121389	0.000609777
ILMN_2381138	NM_001013437	SEH1-like (S. cerevisiae) (SEH1L), transcript variant 1, mRNA. (A)	SEH1L	1	0	0		-0.128972	0.0214448	0.107527	-1.04768	-1.38053	-0.991674	-0.708624	-0.822049	-0.416998	SEH1L		-1.56832	-2.20375	0.00952149	0.00122647	0.0221234	0.00140485
ILMN_1682368	NM_152892	leucine-rich repeats and WD repeat domain containing 1 (LRWD1), mRNA. (S)	LRWD1	0	0	0		0.0310959	0.139377	-0.170473	0.530912	0.6069	0.448873	0.783774	0.570751	0.59277	LRWD1		1.56819	1.44282	0.00458321	0.00649293	0.0151398	0.00463512
ILMN_2283388	NM_018840	chromosome 20 open reading frame 24 (C20orf24), transcript variant 1, mRNA. (I)	C20orf24	0	0	0		0.0589571	-0.133543	0.0745862	0.592932	0.329012	0.690382	0.646189	0.595143	0.705863	C20orf24		1.56815	1.4514	0.000940182	0.0133533	0.00710019	0.0079839
ILMN_3304203	XR_015513	PREDICTED: misc_RNA (LOC729342), miscRNA. (M)	LOC729342	1	0	0		-0.0457942	0.0459995	-0.000205319	-0.968843	-0.718866	-0.740446	-0.914436	-0.478052	-0.553093	LOC729342		-1.56757	-1.75246	0.00914585	0.000656195	0.0216479	0.000925905
ILMN_1657624	NM_016143	NSFL1 (p97) cofactor (p47) (NSFL1C), transcript variant 1, mRNA. (A)	NSFL1C	1	0	0		-0.0687142	0.0313673	0.0373468	0.79696	0.831259	1.00138	0.769301	0.582504	0.593605	NSFL1C		1.56751	1.83596	0.00073842	0.00026071	0.00646897	0.000530415
ILMN_2360291	NM_020120	UDP-glucose ceramide glucosyltransferase-like 1 (UGCGL1), transcript variant 1, mRNA. (A)	UGCGL1	1	0	0		0.158618	-0.285253	0.126635	-1.54538	-0.769588	-1.62263	-0.547875	-0.668395	-0.729023	UGCGL1		-1.56746	-2.48377	0.0131423	0.0129819	0.026738	0.00781237
ILMN_3245879	NR_002806	FAM13A opposite strand (non-protein coding) (FAM13AOS), non-coding RNA. (S)	FAM13AOS	0	0	1		-0.228823	0.101333	0.12749	0.30235	0.0602884	-0.14763	0.624363	0.66922	0.651579	FAM13AOS		1.56742	1.05093	0.00493253	0.700502	0.0156367	0.195419
ILMN_2142554	NM_013349	neuron derived neurotrophic factor (NENF), mRNA. (S)	NENF	0	0	1		-0.0556833	0.0194208	0.0362625	-0.00909861	-0.0248245	-0.285803	0.687916	0.669472	0.585375	NENF		1.56655	-1.07667	0.000106824	0.320566	0.00322433	0.104458
ILMN_1659027	NM_006516	solute carrier family 2 (facilitated glucose transporter), member 1 (SLC2A1), mRNA. (S)	SLC2A1	0	0	0		0.107567	0.0273516	-0.134919	-0.490918	-0.398393	-0.69001	-0.676357	-0.636494	-0.628704	SLC2A1		-1.56611	-1.44037	0.000886273	0.00923512	0.00694281	0.00604817
ILMN_1782086	NM_003734	amine oxidase, copper containing 3 (vascular adhesion protein 1) (AOC3), mRNA. (S)	AOC3	0	0	0		-0.021606	-0.0935852	0.115191	0.429302	0.229315	0.0849833	0.697308	0.610532	0.632904	AOC3		1.56582	1.18745	0.000626171	0.101738	0.0060303	0.0406335
ILMN_1808837	XR_017397	PREDICTED: similar to 60S ribosomal protein L7a (LOC644029), mRNA. (I)	LOC644029	1	0	0		-0.163452	0.0845743	0.0788773	-0.872884	-1.05507	-0.748754	-0.912193	-0.505747	-0.522735	LOC644029		-1.56579	-1.85605	0.0142644	0.00179188	0.0280873	0.00181605
ILMN_1788254	XM_001126125	PREDICTED: phosphoglycerate mutase family member 5 (PGAM5), mRNA. (I)	PGAM5	0	1	0		-0.125071	0.224272	-0.0992011	-0.592967	-0.764323	-0.814418	0.709145	0.597974	0.632606	PGAM5		1.56545	-1.65164	0.00525101	0.00521868	0.0160625	0.00392849
ILMN_2198515	NM_020801	arrestin domain containing 3 (ARRDC3), mRNA. (S)	ARRDC3	1	0	0		-0.192286	0.036764	0.155522	0.898167	1.06129	1.01738	0.622146	0.668099	0.648629	ARRDC3		1.56514	1.98932	0.00328573	0.000930869	0.0125573	0.00116985
ILMN_1700604	NM_006328	RNA binding motif protein 14 (RBM14), mRNA. (S)	RBM14	0	0	0		0.121582	-0.103018	-0.0185647	-0.23096	-0.249887	-0.573641	-0.609907	-0.575778	-0.753023	RBM14		-1.56508	-1.27588	0.00161148	0.0527971	0.00896607	0.0236419
ILMN_1800317	NM_003392	wingless-type MMTV integration site family, member 5A (WNT5A), mRNA. (S)	WNT5A	1	0	0		0.0159609	-0.0288552	0.0128943	-0.71782	-0.503064	-0.546028	-0.680516	-0.600855	-0.656899	WNT5A		-1.56492	-1.50417	2.00094e-05	0.000933262	0.0024932	0.00117153
ILMN_1729650	NM_000288	peroxisomal biogenesis factor 7 (PEX7), mRNA. (S)	PEX7	0	0	0		0.216813	-0.101123	-0.11569	0.412249	0.22858	0.432899	-0.567335	-0.546609	-0.823481	PEX7		-1.56462	1.28157	0.0100196	0.0473119	0.0228611	0.0216301
ILMN_1784467	NM_024923	nucleoporin 210kDa (NUP210), mRNA. (S)	NUP210	1	0	0		0.0684929	-0.00733994	-0.061153	-1.24637	-1.48012	-1.29632	-0.672264	-0.644579	-0.620575	NUP210		-1.56461	-2.53316	9.0084e-05	7.57354e-05	0.00308357	0.000271158
ILMN_1705686	NM_006176	neurogranin (protein kinase C substrate, RC3) (NRGN), mRNA. (S)	NRGN	0	1	0		-0.178249	0.140961	0.0372881	-0.911202	-0.948407	-0.776551	0.67133	0.715088	0.550454	NRGN		1.56442	-1.83874	0.00369041	0.00122121	0.0133276	0.00140024
ILMN_2311041	NM_181306	mitochondrial ribosomal protein L52 (MRPL52), nuclear gene encoding mitochondrial protein, transcript variant 6, mRNA. (A)	MRPL52	0	0	1		-0.074571	0.0256047	0.0489663	-0.131295	0.0796533	-0.2745	0.661012	0.605607	0.670236	MRPL52		1.56441	-1.07827	0.000113922	0.37744	0.00329581	0.119075
ILMN_2115135	NM_001044264	microseminoprotein, prostate associated (MSMP), mRNA. (S)	MSMP	0	1	0		-0.0696649	-0.020194	0.0898589	-0.771783	-0.807863	-0.695219	0.704279	0.633097	0.59892	MSMP		1.56421	-1.69148	0.000333682	0.000193183	0.00478943	0.000442183
ILMN_1722900	NM_001416	eukaryotic translation initiation factor 4A, isoform 1 (EIF4A1), mRNA. (S)	EIF4A1	0	0	0		-0.0892598	0.0897681	-0.00050833	-0.418753	-0.32542	-0.353919	-0.645909	-0.675148	-0.615116	EIF4A1		-1.56416	-1.2888	0.000291336	0.00334804	0.00464146	0.00282129
ILMN_1734205	NM_170712	Ras association (RalGDS/AF-6) domain family 1 (RASSF1), transcript variant B, mRNA. (A)	RASSF1	1	0	0		-0.0179879	-0.0500699	0.0680578	-1.17836	-1.01166	-0.95434	-0.722626	-0.686246	-0.527213	RASSF1		-1.56413	-2.06783	0.00075226	0.000159239	0.00651724	0.000398252
ILMN_1766247	NM_020861	zinc finger and BTB domain containing 2 (ZBTB2), mRNA. (S)	ZBTB2	1	0	0		-0.0410028	-0.0684882	0.109491	-1.19747	-1.26748	-1.57829	-0.716538	-0.655826	-0.563495	ZBTB2		-1.56405	-2.54514	0.000812241	0.000480621	0.00671945	0.000759347
ILMN_2374036	NM_145918	cathepsin L1 (CTSL1), transcript variant 2, mRNA. (A)	CTSL1	1	0	0		0.00849326	-0.0188074	0.0103142	-0.879592	-0.762131	-1.03331	-0.730024	-0.356051	-0.849775	CTSL1		-1.56405	-1.85533	0.012339	0.000352474	0.0257561	0.000629703
ILMN_1741455	NM_032663	ubiquitin specific peptidase 30 (USP30), mRNA. (S)	USP30	0	0	0		0.0308095	-0.0757107	0.0449012	0.315177	0.27962	0.277662	-0.575101	-0.817047	-0.543157	USP30		-1.56385	1.22334	0.00240582	0.00189715	0.0108336	0.00188714
ILMN_1687921	NM_001005920	jumonji domain containing 8 (JMJD8), mRNA. (S)	JMJD8	0	0	1		0.0932386	-0.0647451	-0.0284935	0.252162	-0.0353179	0.0831878	-0.678405	-0.61051	-0.644568	JMJD8		-1.56319	1.07178	0.000237117	0.356911	0.00424962	0.113966
ILMN_2411127	NM_058181	chromosome 21 open reading frame 57 (C21orf57), transcript variant 1, mRNA. (A)	C21orf57	0	0	1		0.0825468	-0.0401462	-0.0424006	0.116491	0.0978759	0.0347316	-0.675428	-0.417289	-0.840729	C21orf57		-1.56318	1.05924	0.00770759	0.159549	0.0197336	0.0589876
ILMN_2214910	NM_004444	EPH receptor B4 (EPHB4), mRNA. (S)	EPHB4	0	1	0		0.0164234	-0.0618352	0.0454118	0.882439	0.880355	1.07329	-0.746048	-0.49552	-0.691053	EPHB4		-1.56288	1.92567	0.00145094	0.000189466	0.00855984	0.000438452
ILMN_2094351	NR_002779	nudix (nucleoside diphosphate linked moiety X)-type motif 9 pseudogene 1 (NUDT9P1), non-coding RNA. (S)	NUDT9P1	0	0	0		0.0604307	-0.160083	0.0996527	-0.403566	-0.492608	-0.48345	0.581944	0.626908	0.723648	NUDT9P1		1.56284	-1.37542	0.00210286	0.0058083	0.0102111	0.00426125
ILMN_1691104	NM_001029891	phosphoglycerate mutase family member 4 (PGAM4), mRNA. (A)	PGAM4	1	0	0		-0.0590894	-0.0647354	0.123825	-0.747195	-0.402722	-0.65573	-0.735446	-0.76438	-0.432607	PGAM4		-1.56281	-1.5177	0.00632614	0.00745267	0.017691	0.00514441
ILMN_1783075	NM_198468	chromosome 6 open reading frame 167 (C6orf167), mRNA. (S)	C6orf167	1	0	0		-0.0116483	0.0151211	-0.00347275	-1.07223	-0.939311	-1.14754	-0.514933	-0.767875	-0.649543	C6orf167		-1.56278	-2.07488	0.000934478	6.77432e-05	0.00709682	0.000254695
ILMN_1726437	NM_173503	EF-hand calcium binding domain 3 (EFCAB3), mRNA. (S)	EFCAB3	0	0	0		0.119508	-0.217054	0.0975458	0.276352	0.402824	0.353207	-0.518512	-0.829569	-0.584031	EFCAB3		-1.5627	1.26938	0.0110953	0.0400034	0.0242589	0.0188606
ILMN_2365383	NM_001976	enolase 3 (beta, muscle) (ENO3), transcript variant 1, mRNA. (A)	ENO3	0	0	1		0.0321722	-0.117732	0.0855603	-0.209364	-0.148769	0.104725	-0.745432	-0.58874	-0.597599	ENO3		-1.56257	-1.0603	0.00124969	0.499258	0.00801473	0.149242
ILMN_1839719	AK025166	cDNA: FLJ21513 fis, clone COL05778 (S)	NaN	0	0	0		-0.124596	-0.0224639	0.14706	0.331299	0.441321	0.319692	-0.671906	-0.436859	-0.822448	AK025166		-1.56237	1.28708	0.00939909	0.0145111	0.0219822	0.00850803
ILMN_1693410	XM_941876	PREDICTED: BRI3 binding protein (BRI3BP), mRNA. (I)	BRI3BP	1	0	0		-0.0802733	0.0789491	0.00132428	-1.0398	-1.27003	-1.21865	-0.502673	-0.556003	-0.871942	BRI3BP		-1.56216	-2.25974	0.00657399	0.000147803	0.0180966	0.000382216
ILMN_3225843	XR_039124	PREDICTED: misc_RNA (LOC729298), miscRNA. (A)	LOC729298	1	0	0		-0.0112031	-0.0109947	0.0221978	-0.657154	-0.313408	-0.870231	-0.66819	-0.719298	-0.542383	LOC729298		-1.56189	-1.53007	0.000278815	0.0195381	0.00458543	0.0107183
ILMN_1772876	NM_018660	zinc finger protein 395 (ZNF395), mRNA. (S)	ZNF395	1	0	0		0.123701	-0.0609495	-0.062751	-1.86109	-1.70045	-1.88925	-0.607901	-0.821047	-0.500307	ZNF395		-1.56167	-3.5233	0.00466789	2.87842e-05	0.015234	0.00016894
ILMN_1690158	XM_933399	PREDICTED: hypothetical LOC646098 (LOC646098), mRNA. (S)	LOC646098	0	0	1		-0.0957983	0.0665383	0.02926	-0.12835	-0.046618	0.0574607	0.801561	0.54606	0.581375	LOC646098		1.56157	-1.02752	0.00237133	0.619133	0.0107973	0.177355
ILMN_1732554	NM_012279	zinc finger protein 346 (ZNF346), mRNA. (S)	ZNF346	0	0	1		0.12115	0.0131927	-0.134342	-0.0533513	-0.124051	-0.137735	0.698424	0.437173	0.792084	ZNF346		1.5611	-1.07553	0.0076878	0.251997	0.019699	0.0857546
ILMN_1742935	NM_006955	zinc finger protein 33B (ZNF33B), mRNA. (S)	ZNF33B	0	0	1		-0.0148983	-0.0349429	0.0498412	-0.0601093	0.0303917	-0.170986	-0.669858	-0.631014	-0.626376	ZNF33B		-1.56094	-1.04746	2.47893e-05	0.352218	0.0024932	0.112695
ILMN_1794844	NM_003251	thyroid hormone responsive (SPOT14 homolog, rat) (THRSP), mRNA. (S)	THRSP	0	1	0		-0.0391603	0.0981731	-0.0590129	-0.431817	-0.745246	-0.732941	0.51464	0.656878	0.754718	THRSP		1.56058	-1.55473	0.00167828	0.00500639	0.00917564	0.00380351
ILMN_2331082	NM_206938	membrane-spanning 4-domains, subfamily A, member 7 (MS4A7), transcript variant 2, mRNA. (A)	MS4A7	1	0	0		0.049236	0.0355119	-0.0847479	2.1308	2.49557	2.19258	0.664026	0.703676	0.558517	MS4A7		1.56057	4.83322	0.000452742	4.64874e-05	0.00522893	0.000213697
ILMN_3251269	NM_003134	signal recognition particle 14kDa (homologous Alu RNA binding protein) (SRP14), mRNA. (S)	SRP14	0	0	1		0.0767726	-0.202605	0.125833	0.0683613	-0.191898	-0.0439433	0.621798	0.60982	0.694468	SRP14		1.56052	-1.03945	0.00370541	0.683071	0.0133495	0.191731
ILMN_1667432	NM_003549	hyaluronoglucosaminidase 3 (HYAL3), mRNA. (S)	HYAL3	0	1	0		0.0055827	-0.177167	0.171584	0.668884	0.696769	0.850485	-0.68985	-0.695808	-0.540371	HYAL3		-1.5605	1.66869	0.00471041	0.00306468	0.0152752	0.0026441
ILMN_1765880	NM_024598	chromosome 16 open reading frame 57 (C16orf57), mRNA. (S)	C16orf57	1	0	0		-0.086904	-0.0535487	0.140453	0.901776	0.862334	0.814058	0.298382	0.847059	0.780171	C16orf57		1.56035	1.81427	0.0263859	0.000335988	0.0410454	0.000611702
ILMN_1857507	AK057196	cDNA FLJ32634 fis, clone SYNOV2000177 (S)	NaN	0	0	1		-0.00956636	0.155568	-0.146002	0.00917665	0.178592	-0.172218	0.785065	0.667614	0.472813	AK057196		1.56031	1.0036	0.00702561	0.97092	0.0188256	0.250487
ILMN_1754489	NM_032875	F-box and leucine-rich repeat protein 20 (FBXL20), mRNA. (S)	FBXL20	0	0	0		-0.221989	0.184495	0.0374943	-0.605009	-0.665551	-0.473964	-0.873661	-0.460593	-0.589723	FBXL20		-1.55976	-1.49641	0.0196781	0.0115208	0.0341115	0.00712201
ILMN_3215712	XR_038433	PREDICTED: misc_RNA (LOC100131609), miscRNA. (A)	LOC100131609	1	0	0		-0.0681603	-0.07146	0.13962	-1.17731	-1.05526	-1.3004	-0.80012	-0.554282	-0.568109	LOC100131609		-1.55923	-2.26209	0.00377433	0.000290689	0.0135119	0.000560383
ILMN_1784630	NM_014867	kelch repeat and BTB (POZ) domain containing 11 (KBTBD11), mRNA. (S)	KBTBD11	0	0	0		-0.0711927	0.00132124	0.0698715	-0.516157	-0.330375	-0.470288	0.630588	0.616285	0.675469	KBTBD11		1.55917	-1.35561	0.000134687	0.00315405	0.00346624	0.00270142
ILMN_3248511	NM_053279	family with sequence similarity 167, member A (FAM167A), mRNA. (S)	FAM167A	1	0	0		0.015202	-0.0313735	0.0161716	-2.48651	-2.17313	-2.45135	-0.58485	-0.78215	-0.552525	FAM167A		-1.55816	-5.17059	0.000956744	1.90514e-05	0.00714048	0.00013588
ILMN_1662263	NM_138476	magnesium-dependent phosphatase 1 (MDP1), mRNA. (S)	MDP1	0	0	0		-0.0816638	0.0475182	0.0341456	-0.233419	-0.10966	-0.372214	-0.616588	-0.579113	-0.723641	MDP1		-1.55809	-1.17971	0.000428076	0.0505609	0.00515189	0.0228289
ILMN_1691165	NM_022111	claspin homolog (Xenopus laevis) (CLSPN), mRNA. (S)	CLSPN	0	0	1		-0.179103	0.05137	0.127733	0.0423472	-0.147962	-0.0832274	0.586919	0.50547	0.825569	CLSPN		1.55759	-1.0446	0.00864008	0.590698	0.0209819	0.170819
ILMN_1764522	NM_022458	limb region 1 homolog (mouse) (LMBR1), mRNA. (S)	LMBR1	0	0	0		0.094454	-0.00608313	-0.0883709	0.357466	0.431968	0.384979	-0.577056	-0.713372	-0.627248	LMBR1		-1.55749	1.31173	0.000642518	0.0023796	0.00611727	0.00222245
ILMN_2400183	NM_001077395	DPH5 homolog (S. cerevisiae) (DPH5), transcript variant 3, mRNA. (A)	DPH5	1	0	0		0.019197	0.00491161	-0.0241086	-0.738259	-0.594417	-0.697765	-0.640937	-0.570168	-0.706404	DPH5		-1.55743	-1.59861	0.000102223	0.000110713	0.00321859	0.000329262
ILMN_1658728	NM_006977	zinc finger and BTB domain containing 25 (ZBTB25), mRNA. (S)	ZBTB25	1	0	0		-0.093137	0.153408	-0.0602707	-0.610945	-0.843698	-0.666474	-0.558508	-0.618662	-0.740298	ZBTB25		-1.55742	-1.63245	0.002442	0.00248057	0.0109074	0.00229009
ILMN_1780773	XM_931434	PREDICTED: hypothetical gene supported by BC047417, transcript variant 2 (LOC400027), mRNA. (A)	LOC400027	1	0	0		0.0272858	-0.0569096	0.0296238	-1.28316	-1.20112	-1.05907	-0.670323	-0.516149	-0.730679	LOC400027		-1.5573	-2.26752	0.000795627	7.81198e-05	0.00665949	0.000274657
ILMN_3233229	NR_024542	small nucleolar RNA host gene 7 (non-protein coding) (SNHG7), transcript variant 2, non-coding RNA. (I)	SNHG7	1	0	0		0.116392	-0.191651	0.0752591	-0.96556	-1.09419	-0.905527	-0.647577	-0.542083	-0.72739	SNHG7		-1.55727	-1.98402	0.00443748	0.000892686	0.01484	0.00113684
ILMN_1736112	NM_024605	Rho GTPase activating protein 10 (ARHGAP10), mRNA. (S)	ARHGAP10	0	0	0		0.018704	-0.0360327	0.0173287	0.168451	0.269501	0.421953	0.635468	0.601369	0.680026	ARHGAP10		1.5572	1.21979	2.52548e-05	0.0194543	0.0024932	0.0106818
ILMN_1660856	NM_001004127	asparagine-linked glycosylation 11, alpha-1,2-mannosyltransferase homolog (yeast) (ALG11), mRNA. (S)	ALG11	0	0	0		-0.0198035	0.0406761	-0.0208727	0.330564	0.291097	0.335842	0.644755	0.814639	0.456408	ALG11		1.55682	1.24761	0.0037511	0.000208847	0.0134389	0.000464826
ILMN_1673181	NR_002435	small nucleolar RNA, C/D box 100 (SNORD100), small nucleolar RNA. (S)	SNORD100	0	0	0		0.264529	-0.276844	0.0123155	0.349022	0.449795	0.295915	-0.465628	-0.627474	-0.821268	SNORD100		-1.5563	1.2878	0.0270411	0.0884538	0.0416006	0.0362047
ILMN_1678766	NM_006519	dynein, light chain, Tctex-type 1 (DYNLT1), mRNA. (S)	DYNLT1	1	0	0		0.0432887	0.0580924	-0.101381	1.58216	1.63448	1.304	0.59597	0.695718	0.621686	DYNLT1		1.55595	2.84195	0.00041558	0.000192415	0.00513561	0.000441242
ILMN_2329569	NM_144654	chromosome 9 open reading frame 116 (C9orf116), transcript variant 2, mRNA. (A)	C9orf116	1	0	0		0.129814	-0.0968404	-0.0329736	-0.89671	-1.05462	-0.850773	-0.782091	-0.435124	-0.694833	C9orf116		-1.55547	-1.91061	0.00681932	0.000517926	0.0184811	0.000795156
ILMN_3235420	XM_001724374	PREDICTED: hypothetical protein LOC100133055 (LOC100133055), mRNA. (S)	LOC100133055	0	0	0		0.112586	-0.0759661	-0.0366201	-0.442428	-0.46583	-0.805956	-0.650602	-0.533362	-0.727861	LOC100133055		-1.55539	-1.48597	0.00138369	0.011968	0.00840127	0.00733217
ILMN_1670517	NM_003166	sulfotransferase family, cytosolic, 1A, phenol-preferring, member 3 (SULT1A3), transcript variant 1, mRNA. (I)	SULT1A3	0	0	0		0.0808566	0.0687349	-0.149592	-0.305831	-0.178785	-0.175345	-0.733971	-0.736117	-0.441522	SULT1A3		-1.55531	-1.16472	0.00664354	0.0633922	0.0182296	0.0274278
ILMN_1691942	NM_006835	cyclin I (CCNI), mRNA. (S)	CCNI	0	0	0		0.0658646	-0.0207272	-0.0451374	-0.191409	-0.0349761	-0.299327	-0.477503	-0.647201	-0.786122	CCNI		-1.55503	-1.12915	0.0026141	0.104706	0.0112418	0.0416152
ILMN_1733615	NM_007358	metal response element binding transcription factor 2 (MTF2), mRNA. (S)	MTF2	0	0	0		-0.059677	0.0777681	-0.0180911	-0.477672	-0.417456	-0.758941	-0.745869	-0.479642	-0.685216	MTF2		-1.55499	-1.46546	0.00212669	0.00812243	0.0102877	0.00548831
ILMN_1653613	NM_152850	phosphatidylinositol glycan anchor biosynthesis, class O (PIGO), transcript variant 2, mRNA. (A)	PIGO	1	0	0		0.0821585	0.059137	-0.141296	-0.66693	-0.742021	-0.481275	-0.66657	-0.64422	-0.59992	PIGO		-1.55499	-1.54765	0.000981634	0.00389088	0.0072227	0.00315619
ILMN_1725260	NM_022809	cell division cycle 25 homolog C (S. pombe) (CDC25C), transcript variant 2, mRNA. (A)	CDC25C	1	0	0		0.0348717	-0.00284942	-0.0320223	-1.86828	-1.53565	-1.59374	-0.684649	-0.561839	-0.663536	CDC25C		-1.55474	-3.17309	0.000116427	9.01266e-05	0.00331826	0.000295797
ILMN_3248218	NR_004380	small nucleolar RNA, C/D box 104 (SNORD104), small nucleolar RNA. (S)	SNORD104	0	0	1		0.108971	-0.0546944	-0.054277	-0.116398	-0.0161108	-0.00271113	-0.623665	-0.627259	-0.657623	SNORD104		-1.55421	-1.03174	0.000331513	0.527603	0.00478943	0.156147
ILMN_2298860	NM_207112	hydroxyacylglutathione hydrolase-like (HAGHL), transcript variant 1, mRNA. (I)	HAGHL	1	0	0		-0.0292857	0.0411878	-0.0119021	-1.26736	-1.13874	-1.1437	-0.586167	-0.595182	-0.725013	HAGHL		-1.55343	-2.2709	0.000214135	1.4919e-05	0.00414556	0.000124542
ILMN_1786050	NM_006606	retinoblastoma binding protein 9 (RBBP9), mRNA. (A)	RBBP9	0	0	0		-0.00596709	-0.0420675	0.0480346	0.521425	0.626201	0.550982	0.80772	0.591711	0.506729	RBBP9		1.55335	1.48062	0.00243331	0.00015513	0.0108988	0.000392318
ILMN_1651496	NM_138720	histone cluster 1, H2bd (HIST1H2BD), transcript variant 2, mRNA. (I)	HIST1H2BD	1	0	0		0.0432409	-0.0105305	-0.0327104	4.98449	4.85094	4.9952	0.784544	0.675197	0.446313	HIST1H2BD		1.55332	30.772	0.00340406	7.11335e-08	0.0127749	1.64041e-05
ILMN_1714510	XM_940433	PREDICTED: similar to Zinc finger protein 192 (LD5-1) (LOC651302), mRNA. (S)	LOC651302	0	0	0		0.030118	0.0176293	-0.0477473	-0.238345	-0.283423	-0.00917655	-0.797087	-0.580738	-0.528162	LOC651302		-1.55329	-1.13052	0.00177132	0.115461	0.00941201	0.0450595
ILMN_1675984	NM_003899	Rho guanine nucleotide exchange factor (GEF) 7 (ARHGEF7), transcript variant 1, mRNA. (A)	ARHGEF7	1	0	0		-0.185457	0.0113127	0.174144	-0.804698	-0.776967	-0.71183	-0.669992	-0.63464	-0.600825	ARHGEF7		-1.5531	-1.69878	0.00388302	0.00206899	0.0137293	0.00200791
ILMN_1651826	NM_006317	brain abundant, membrane attached signal protein 1 (BASP1), mRNA. (S)	BASP1	1	0	0		-0.0267896	-0.0214383	0.0482279	1.40613	1.44787	1.50801	0.592375	0.538816	0.774127	BASP1		1.55305	2.73967	0.00107656	2.84144e-06	0.00745108	6.14311e-05
ILMN_1664922	NM_001457	filamin B, beta (actin binding protein 278) (FLNB), mRNA. (S)	FLNB	1	0	0		0.0125637	0.00418057	-0.0167443	1.851	1.69614	1.62014	0.610474	0.599014	0.695655	FLNB		1.55299	3.29992	3.66653e-05	1.48392e-05	0.0024932	0.000124542
ILMN_3227023	NR_003672	small nucleolar RNA host gene 7 (non-protein coding) (SNHG7), transcript variant 1, non-coding RNA. (A)	SNHG7	1	0	0		0.138505	-0.0902758	-0.0482293	-1.16054	-0.992936	-1.24293	-0.630344	-0.706571	-0.567609	SNHG7		-1.55277	-2.19183	0.00142978	0.000371246	0.00852382	0.000647433
ILMN_1683129	NM_020307	cyclin L1 (CCNL1), mRNA. (S)	CCNL1	0	0	1		0.0339655	-0.137211	0.103245	-0.039675	-0.00141454	-0.172783	-0.798747	-0.642243	-0.462444	CCNL1		-1.55238	-1.05066	0.00625202	0.464909	0.0176158	0.140915
ILMN_1815895	XM_944822	PREDICTED: similar to HLA class II histocompatibility antigen, DRB1-9 beta chain precursor (MHC class I antigen DRB1*9) (DR-9) (DR9), transcript variant 2 (LOC649143), mRNA. (A)	LOC649143	1	0	0		0.0405995	-0.0991669	0.0585674	2.12555	2.03348	2.10497	0.565388	0.577965	0.759098	LOC649143		1.55202	4.25158	0.00137158	3.34617e-06	0.00837581	6.58595e-05
ILMN_1682953	NM_001029891	phosphoglycerate mutase family member 4 (PGAM4), mRNA. (I)	PGAM4	1	0	0		-0.185848	0.0247326	0.161115	-1.21887	-0.86072	-1.17707	-0.73934	-0.786507	-0.376112	PGAM4		-1.55185	-2.12219	0.0181678	0.00201079	0.0324287	0.00196626
ILMN_1718734	NM_005937	myeloid/lymphoid or mixed-lineage leukemia (trithorax homolog, Drosophila); translocated to, 6 (MLLT6), mRNA. (S)	MLLT6	0	0	0		-0.01761	0.0770693	-0.0594594	0.440774	0.508844	0.262805	0.695565	0.638009	0.567651	MLLT6		1.55158	1.3233	0.000318502	0.00848201	0.00472595	0.00566215
ILMN_2369580	NM_001039476	chromosome 16 open reading frame 35 (C16orf35), transcript variant 2, mRNA. (A)	C16orf35	1	0	0		0.0698366	-0.0557024	-0.0141342	-0.774133	-0.4402	-0.61396	-0.513947	-0.645621	-0.741417	C16orf35		-1.5515	-1.52566	0.00110672	0.00412286	0.00753832	0.00330272
ILMN_1769140	NM_133465	KIAA1958 (KIAA1958), mRNA. (S)	KIAA1958	1	0	0		0.0876995	0.0206248	-0.108324	-0.816666	-0.800634	-1.17576	-0.502831	-0.529895	-0.867811	KIAA1958		-1.55134	-1.90662	0.00836652	0.00233675	0.0206269	0.00219428
ILMN_3302356	XM_942712	PREDICTED: similar to ribosomal protein S14 (MGC87895), mRNA. (M)	MGC87895	0	0	0		0.0904599	-0.150135	0.0596755	-0.175953	-0.0850878	-0.313063	0.752802	0.591348	0.556052	MGC87895		1.55122	-1.14185	0.00282613	0.129677	0.0116491	0.0495887
ILMN_2382829	NM_181738	peroxiredoxin 2 (PRDX2), nuclear gene encoding mitochondrial protein, transcript variant 3, mRNA. (A)	PRDX2	1	0	0		-0.114949	0.0884376	0.0265118	1.66153	1.9876	1.94171	0.594768	0.562968	0.742427	PRDX2		1.5512	3.63918	0.00149361	9.50369e-05	0.00866253	0.000304313
ILMN_1716687	NM_001018020	tropomyosin 1 (alpha) (TPM1), transcript variant 7, mRNA. (A)	TPM1	0	0	0		-0.0243383	0.0522755	-0.0279372	0.37954	0.743731	0.610629	0.607163	0.498153	0.794696	TPM1		1.55115	1.49274	0.00219094	0.00619014	0.0104171	0.00446853
ILMN_1800958	NM_001044385	amyotrophic lateral sclerosis 2 (juvenile) chromosome region, candidate 4 (ALS2CR4), transcript variant 1, mRNA. (S)	ALS2CR4	0	0	0		0.0733533	-0.0774794	0.00412615	0.342647	0.211641	0.182422	0.566664	0.589444	0.743783	ALS2CR4		1.55111	1.18556	0.000858206	0.0202424	0.00683233	0.0110238
ILMN_3300972	NM_021709	SIVA1, apoptosis-inducing factor (SIVA1), transcript variant 2, mRNA. (M)	SIVA1	0	0	0		-0.120978	-0.0435254	0.164503	-0.221126	-0.38266	-0.211332	0.453607	0.637823	0.807562	SIVA1		1.55078	-1.20723	0.00892893	0.0557707	0.0213662	0.0247055
ILMN_1733377	NM_021826	FAST kinase domains 5 (FASTKD5), mRNA. (S)	FASTKD5	1	0	0		0.126443	-0.0763133	-0.05013	0.735181	0.604196	0.807023	0.626254	0.582396	0.689019	FASTKD5		1.55031	1.64201	0.000867473	0.00119502	0.00686383	0.00138018
ILMN_1848913	AF339771	clone IMAGE:1257951, mRNA sequence (S)	NaN	0	1	0		0.209681	-0.178248	-0.0314327	-0.837585	-0.855552	-0.747957	0.666514	0.720389	0.510336	AF339771		1.55016	-1.75771	0.00812729	0.00230982	0.0203074	0.00217712
ILMN_1791838	NM_174898	lysozyme G-like 1 (LYG1), mRNA. (S)	LYG1	0	0	0		0.0033894	-0.0735652	0.0701758	0.579176	0.562915	0.251257	0.694816	0.618546	0.583357	LYG1		1.54997	1.37979	0.00028248	0.0153936	0.00458543	0.00890625
ILMN_1672547	NM_004145	myosin IXB (MYO9B), mRNA. (S)	MYO9B	1	0	0		0.188998	-0.117918	-0.0710802	1.2728	0.983532	1.01003	0.543125	0.675048	0.678095	MYO9B		1.54981	2.12695	0.00387871	0.00120592	0.0137243	0.00138789
ILMN_1678690	NM_016327	ureidopropionase, beta (UPB1), mRNA. (S)	UPB1	0	1	0		0.0372847	0.0991884	-0.136473	3.30596	3.16909	3.10356	-0.53038	-0.766625	-0.598838	UPB1		-1.54966	9.1443	0.00314904	4.1783e-06	0.0122555	7.20418e-05
ILMN_1700074	NR_002324	small nucleolar RNA, H/ACA box 62 (SNORA62), small nucleolar RNA. (S)	SNORA62	0	0	1		0.282521	-0.23304	-0.0494806	-0.169793	0.00911926	-0.149061	-0.893182	-0.48147	-0.521143	SNORA62		-1.54964	-1.07419	0.0341388	0.556488	0.0480091	0.162952
ILMN_3261345	XM_001721292	PREDICTED: hypothetical protein LOC100130053 (LOC100130053), mRNA. (M)	LOC100130053	0	0	0		-0.0256364	0.303933	-0.278297	0.855793	0.23846	0.826204	0.701144	0.49717	0.697353	LOC100130053		1.54959	1.55849	0.0253299	0.0712007	0.0400128	0.030234
ILMN_1794692	NM_006892	DNA (cytosine-5-)-methyltransferase 3 beta (DNMT3B), transcript variant 1, mRNA. (A)	DNMT3B	0	0	0		0.0317991	0.0377476	-0.0695466	0.17654	0.0915023	0.257357	0.577157	0.690761	0.627473	DNMT3B		1.54949	1.12907	0.000190519	0.0416288	0.00394299	0.0194908
ILMN_3226613	XR_039373	PREDICTED: misc_RNA (LOC729686), miscRNA. (A)	LOC729686	1	0	0		-0.021253	-0.139923	0.161176	-0.655719	-0.517636	-0.592073	-0.905632	-0.683821	-0.305846	LOC729686		-1.54946	-1.50366	0.0320616	0.00362041	0.0461669	0.00299166
ILMN_1733356	NM_199482	preimplantation protein 3 (PREI3), transcript variant 2, mRNA. (A)	PREI3	0	0	0		0.0714231	-0.062794	-0.00862913	0.250026	0.336215	0.280557	0.67596	0.424774	0.792986	PREI3		1.5489	1.22174	0.00543493	0.00339701	0.0163056	0.00285343
ILMN_3244434	NM_015230	ArfGAP with RhoGAP domain, ankyrin repeat and PH domain 2 (ARAP2), mRNA. (S)	ARAP2	0	0	0		-0.163718	0.100069	0.0636496	0.00503384	-0.184271	-0.234205	0.773476	0.66692	0.453195	ARAP2		1.54885	-1.10024	0.00727744	0.278852	0.0191834	0.0932311
ILMN_2170353	NM_198402	protein tyrosine phosphatase-like (proline instead of catalytic arginine), member b (PTPLB), mRNA. (S)	PTPLB	0	0	0		-0.0934209	0.0528314	0.0405894	-0.136371	-0.167817	-0.405477	0.771427	0.753959	0.367941	PTPLB		1.54876	-1.17818	0.0106949	0.0713218	0.0237741	0.0302715
ILMN_1693836	XM_933085	PREDICTED: similar to cis-Golgi matrix protein GM130, transcript variant 2 (LOC653344), mRNA. (A)	LOC653344	0	0	0		0.248698	-0.00744903	-0.241249	0.492376	0.112205	0.745535	-0.730148	-0.733249	-0.429523	LOC653344		-1.54861	1.36608	0.0221012	0.124577	0.0366573	0.0479645
ILMN_1739587	NM_007125	ubiquitously transcribed tetratricopeptide repeat gene, Y-linked (UTY), transcript variant 3, mRNA. (I)	UTY	1	0	0		0.0929004	0.0745924	-0.167493	-0.833737	-0.756705	-0.643883	-0.555223	-0.588109	-0.748885	UTY		-1.54836	-1.67571	0.0036099	0.00176264	0.013183	0.00179331
ILMN_1679093	NM_016535	zinc finger protein 581 (ZNF581), mRNA. (S)	ZNF581	1	0	0		0.11595	-0.0422633	-0.073687	-0.871226	-0.741556	-0.774247	-0.678454	-0.556139	-0.656206	ZNF581		-1.54785	-1.73589	0.000828765	0.000349718	0.00676106	0.000626894
ILMN_1713751	NM_033274	ADAM metallopeptidase domain 19 (meltrin beta) (ADAM19), mRNA. (I)	ADAM19	1	0	0		0.0124467	-0.0326678	0.0202211	2.45745	2.65969	2.42249	0.659559	0.72775	0.502874	ADAM19		1.54763	5.7089	0.000779662	4.92178e-06	0.00661945	7.52495e-05
ILMN_1694584	NM_007098	clathrin, heavy chain-like 1 (CLTCL1), mRNA. (I)	CLTCL1	0	0	0		0.131544	-0.122029	-0.00951425	0.514327	0.585494	0.524153	0.479726	0.647454	0.762917	CLTCL1		1.5476	1.45531	0.00462795	0.0021215	0.015178	0.00204489
ILMN_2328378	NM_145322	oxysterol binding protein-like 3 (OSBPL3), transcript variant 4, mRNA. (A)	OSBPL3	0	0	1		0.0570137	-0.1109	0.0538861	0.0878384	-0.130006	-0.126943	0.45634	0.838415	0.595162	OSBPL3		1.54754	-1.03985	0.00721602	0.569032	0.0190694	0.165932
ILMN_1741171	NM_078473	TM2 domain containing 2 (TM2D2), transcript variant 1, mRNA. (A)	TM2D2	0	1	0		-0.04316	0.00314456	0.0400154	1.18997	1.34835	1.42905	-0.644513	-0.771264	-0.473421	TM2D2		-1.54728	2.50092	0.00215824	5.83188e-05	0.0103339	0.000235662
ILMN_3237319	NR_015382	hypothetical locus LOC678655 (LOC678655), non-coding RNA. (S)	LOC678655	0	0	0		0.0479746	-0.0379008	-0.0100738	-0.394986	-0.603522	-0.597425	0.564074	0.676151	0.648828	LOC678655		1.54723	-1.44591	0.000117166	0.00188844	0.00331826	0.00188186
ILMN_1726743	NM_016640	mitochondrial ribosomal protein S30 (MRPS30), nuclear gene encoding mitochondrial protein, mRNA. (S)	MRPS30	1	0	0		0.042067	-0.0480101	0.0059431	-0.779011	-0.62286	-0.958187	-0.478022	-0.637311	-0.773287	MRPS30		-1.54707	-1.72511	0.00213007	0.00142992	0.0102884	0.00155514
ILMN_1672526	NM_001013655	hypothetical gene supported by AK123403 (LOC389834), mRNA. (S)	LOC389834	0	0	0		0.0672476	0.148048	-0.215296	-0.322053	-0.515773	-0.23038	0.80071	0.675739	0.411455	LOC389834		1.54682	-1.27993	0.0167259	0.0620368	0.0310021	0.0269485
ILMN_2354237	NM_001042618	poly (ADP-ribose) polymerase 2 (PARP2), transcript variant 2, mRNA. (A)	PARP2	0	1	0		-0.108016	-0.0335261	0.141543	-1.20468	-1.21753	-1.27418	0.59958	0.737305	0.549602	PARP2		1.54631	-2.34913	0.00248027	8.9116e-05	0.0109388	0.000293937
ILMN_1771652	NM_025045	BAI1-associated protein 2-like 2 (BAIAP2L2), mRNA. (S)	BAIAP2L2	1	0	0		0.0488596	-0.0955401	0.0466805	0.704799	0.61959	0.612641	0.641101	0.766461	0.478655	BAIAP2L2		1.54621	1.56447	0.00281407	0.000328019	0.0116197	0.000603948
ILMN_2157020	NR_002745	small nucleolar RNA, C/D box 48 (SNORD48), small nuclear RNA. (S)	SNORD48	0	0	0		-0.0623529	-0.025155	0.0875079	0.167425	0.400144	0.2459	-0.732276	-0.616429	-0.537331	SNORD48		-1.54615	1.20677	0.000965462	0.0295958	0.00717637	0.0148305
ILMN_1671992	XM_945833	PREDICTED: similar to CG1486-PA, isoform A, transcript variant 4 (LOC650128), mRNA. (I)	LOC650128	0	0	1		0.0645059	-0.189249	0.124743	-0.0975567	0.126029	-0.387465	0.680615	0.686705	0.518626	LOC650128		1.54612	-1.08648	0.00476719	0.536208	0.0153755	0.158099
ILMN_1743187	NM_001029863	chromosome 6 open reading frame 120 (C6orf120), mRNA. (S)	C6orf120	0	1	0		-0.0809386	0.0109239	0.0700146	0.747268	0.749321	0.580976	-0.452581	-0.57186	-0.859309	C6orf120		-1.54533	1.61611	0.00811184	0.000618589	0.0202932	0.000893209
ILMN_1658607	XR_001514	PREDICTED: deleted in lymphocytic leukemia, 2 (DLEU2), misc RNA. (A)	DLEU2	1	0	0		-0.0748124	0.0345901	0.0402223	-0.441007	-0.705631	-1.10835	-0.496287	-0.680192	-0.707051	DLEU2		-1.54525	-1.68373	0.00117639	0.0190372	0.00777198	0.0104965
ILMN_2073289	NM_014751	metastasis suppressor 1 (MTSS1), mRNA. (S)	MTSS1	0	0	1		0.0730994	0.040729	-0.113828	-0.212476	0.159775	-0.126171	0.699552	0.724249	0.459309	MTSS1		1.5451	-1.04219	0.00357678	0.661754	0.0131321	0.187124
ILMN_2148847	NM_018064	akirin 2 (AKIRIN2), mRNA. (S)	AKIRIN2	0	0	0		-0.0192491	0.030784	-0.0115349	0.138611	0.380692	0.164326	-0.594901	-0.716534	-0.570872	AKIRIN2		-1.54482	1.17111	0.000192813	0.0437094	0.00395123	0.0202712
ILMN_1679796	NM_014765	translocase of outer mitochondrial membrane 20 homolog (yeast) (TOMM20), nuclear gene encoding mitochondrial protein, mRNA. (S)	TOMM20	0	0	0		-0.0304703	0.0231436	0.00732669	-0.543816	-0.48895	-0.601852	-0.6243	-0.658263	-0.598786	TOMM20		-1.54447	-1.45889	1.16148e-05	0.000114397	0.0024932	0.000334668
ILMN_1740185	NM_000367	thiopurine S-methyltransferase (TPMT), mRNA. (S)	TPMT	1	0	0		0.0357067	-0.0655319	0.0298252	2.96707	2.95689	2.75691	0.801291	0.60243	0.477039	TPMT		1.54426	7.43136	0.00329646	2.82421e-06	0.0125709	6.14311e-05
ILMN_1681634	NM_018663	peroxisomal membrane protein 2, 22kDa (PXMP2), mRNA. (I)	PXMP2	0	1	0		0.0975465	-0.0337718	-0.0637747	-1.72729	-1.50612	-1.51824	0.614003	0.57699	0.689131	PXMP2		1.54404	-2.99776	0.00046	5.40718e-05	0.0052748	0.000228624
ILMN_1721833	NM_016545	immediate early response 5 (IER5), mRNA. (S)	IER5	1	0	0		-0.0540651	0.118859	-0.0647942	3.43106	3.34162	3.37981	0.61468	0.570007	0.695401	IER5		1.54403	10.4408	0.000856967	8.09862e-07	0.00683233	3.89765e-05
ILMN_1808613	NM_001031717	cysteine-rich with EGF-like domains 1 (CRELD1), transcript variant 1, mRNA. (I)	CRELD1	0	0	0		0.101534	0.0722673	-0.173801	-0.575735	-0.418452	-0.543204	-0.689034	-0.664699	-0.525325	CRELD1		-1.54366	-1.42648	0.00345304	0.00676764	0.0129044	0.00479261
ILMN_3249419	XR_037027	PREDICTED: misc_RNA (LOC728457), miscRNA. (S)	LOC728457	0	0	0		-0.186934	-0.0255364	0.212471	0.179994	-0.0664277	0.38099	-0.767391	-0.458174	-0.653484	LOC728457		-1.54365	1.12105	0.0130441	0.396502	0.0266068	0.123972
ILMN_2376289	NM_014063	drebrin-like (DBNL), transcript variant 1, mRNA. (A)	DBNL	0	1	0		0.0726877	-0.0107427	-0.061945	0.77223	0.726328	0.786361	-0.649713	-0.57619	-0.652106	DBNL		-1.54328	1.69542	0.000175801	6.08852e-05	0.00383749	0.000240184
ILMN_1766528	NM_018155	solute carrier family 25, member 36 (SLC25A36), mRNA. (S)	SLC25A36	1	0	0		0.0409024	-0.0652773	0.0243749	-1.14311	-1.78092	-1.66634	-0.590437	-0.621925	-0.665493	SLC25A36		-1.54323	-2.88811	9.28218e-05	0.00154084	0.00309869	0.00163757
ILMN_2047354	NM_032705	chromosome 1 open reading frame 97 (C1orf97), mRNA. (S)	C1orf97	0	0	0		-0.137412	-0.0563801	0.193792	0.463792	0.475889	0.523526	-0.741076	-0.457929	-0.678465	C1orf97		-1.54309	1.40224	0.00892686	0.00856546	0.0213662	0.00570273
ILMN_3235472	NM_018024	WDYHV motif containing 1 (WDYHV1), mRNA. (S)	WDYHV1	0	0	1		-0.125172	0.0677351	0.0574372	-0.054004	-0.15704	0.0120022	-0.72725	-0.556922	-0.593103	WDYHV1		-1.54302	-1.04706	0.00153314	0.451736	0.00877836	0.13776
ILMN_2376204	NM_002341	lymphotoxin beta (TNF superfamily, member 3) (LTB), transcript variant 1, mRNA. (A)	LTB	0	0	1		0.168891	-0.113511	-0.0553794	-0.0205116	0.168638	-0.132848	0.623489	0.613109	0.640674	LTB		1.54302	1.00354	0.00193485	0.96898	0.00986479	0.250114
ILMN_1710923	NM_021181	SLAM family member 7 (SLAMF7), mRNA. (S)	SLAMF7	1	0	0		-0.045947	0.111808	-0.0658608	0.83639	0.694626	0.425017	0.648784	0.573248	0.654894	SLAMF7		1.5429	1.57136	0.000543637	0.00805101	0.00570032	0.00544937
ILMN_3236498	NR_024408	hypothetical LOC253039 (LOC253039), non-coding RNA. (S)	LOC253039	0	0	0		0.136489	-0.000178424	-0.136311	0.611399	0.333804	0.452152	-0.746689	-0.603027	-0.525504	LOC253039		-1.54229	1.38107	0.00359013	0.0143986	0.0131463	0.00845617
ILMN_1697975	NM_014660	PHD finger protein 14 (PHF14), transcript variant 2, mRNA. (I)	PHF14	0	0	0		0.101222	-0.12375	0.0225281	-0.220891	-0.319256	-0.205858	-0.594103	-0.658746	-0.622076	PHF14		-1.54218	-1.18811	0.000801544	0.0293706	0.00668363	0.0147416
ILMN_1788607	NM_000984	ribosomal protein L23a (RPL23A), mRNA. (S)	RPL23A	0	0	0		-0.104701	0.0656352	0.0390655	0.251527	0.415714	0.403546	-0.655165	-0.477902	-0.741795	RPL23A		-1.54216	1.2807	0.00265449	0.00881223	0.011311	0.00583194
ILMN_1707598	NR_001452	small nucleolar RNA, C/D box 14B (SNORD14B), small nucleolar RNA. (S)	SNORD14B	0	0	1		-0.143878	0.0998415	0.044036	0.0788445	-0.044381	-0.0408085	-0.501516	-0.665587	-0.707668	SNORD14B		-1.54213	-1.00147	0.0029754	0.981143	0.0119386	0.252454
ILMN_1790562	NM_001990	eyes absent homolog 3 (Drosophila) (EYA3), mRNA. (A)	EYA3	1	0	0		-0.139249	0.181836	-0.0425868	-0.686784	-0.494429	-0.594834	-0.604066	-0.530925	-0.738587	EYA3		-1.5417	-1.50735	0.00521625	0.00578681	0.0160209	0.00425112
ILMN_3304022	XR_015895	PREDICTED: misc_RNA (LOC729102), miscRNA. (M)	LOC729102	1	0	0		0.0214048	-0.0517124	0.0303076	-0.917564	-0.697763	-0.739524	-0.683363	-0.716449	-0.472644	LOC729102		-1.5413	-1.72303	0.00150185	0.00040692	0.00869404	0.000685797
ILMN_2227473	NM_006346	progesterone immunomodulatory binding factor 1 (PIBF1), mRNA. (S)	PIBF1	0	0	1		0.0265357	0.140289	-0.166824	0.127985	0.0557344	-0.249405	0.751476	0.586166	0.534803	PIBF1		1.5413	-1.01529	0.00490991	0.888294	0.0155892	0.234081
ILMN_1705151	NM_006802	splicing factor 3a, subunit 3, 60kDa (SF3A3), mRNA. (S)	SF3A3	0	0	0		-0.0288227	0.0238619	0.00496084	-0.220243	-0.093944	-0.261977	0.626416	0.541579	0.704392	SF3A3		1.54128	-1.14239	0.000227309	0.0220303	0.00418175	0.0117716
ILMN_2282077	NM_080875	mindbomb homolog 2 (Drosophila) (MIB2), mRNA. (I)	MIB2	0	0	1		-0.0274469	0.152231	-0.124784	-0.0174476	-0.373189	-0.0145241	0.604639	0.631354	0.635756	MIB2		1.54105	-1.09813	0.00158048	0.401666	0.00891189	0.125343
ILMN_1745152	NM_018244	ubiquinol-cytochrome c reductase complex chaperone (UQCC), nuclear gene encoding mitochondrial protein, transcript variant 1, mRNA. (A)	UQCC	0	0	0		0.0826154	0.0608374	-0.143453	-0.138911	-0.0288282	-0.284113	0.651631	0.66405	0.555882	UQCC		1.54099	-1.11004	0.00143819	0.218189	0.00852382	0.0761943
ILMN_2325978	NM_001001520	hepatoma-derived growth factor-related protein 2 (HDGF2), transcript variant 1, mRNA. (A)	HDGF2	0	0	0		-0.0326415	-0.0719548	0.104596	0.386287	0.373264	0.540142	-0.661009	-0.583483	-0.626925	HDGF2		-1.54093	1.35025	0.00042446	0.00462109	0.00515189	0.00358661
ILMN_1725183	NM_001079515	tubulin folding cofactor E (TBCE), transcript variant 1, mRNA. (S)	TBCE	1	0	0		-0.0569228	0.0291838	0.0277391	0.545249	0.641434	0.587492	0.647317	0.493072	0.729746	TBCE		1.54048	1.5067	0.00114304	0.00011959	0.0076633	0.000341014
ILMN_2286334	NM_001080415	U2-associated SR140 protein (SR140), mRNA. (I)	SR140	1	0	0		-0.15945	0.107721	0.051729	-0.65625	-0.709167	-0.431901	-0.605691	-0.733964	-0.530111	SR140		-1.54035	-1.51478	0.00347461	0.00701904	0.0129433	0.00491932
ILMN_1661346	XR_018923	PREDICTED: similar to Heterogeneous nuclear ribonucleoprotein A1 (Helix-destabilizing protein) (Single-strand RNA-binding protein) (hnRNP core protein A1) (HDP) (LOC648210), mRNA. (S)	LOC648210	1	0	0		-0.261668	0.0615362	0.200131	-0.605973	-0.592789	-0.699823	-0.830746	-0.440856	-0.597928	LOC648210		-1.54026	-1.55064	0.0247015	0.0108935	0.0392939	0.00683735
ILMN_1699631	NM_178831	opposite strand transcription unit to STAG3 (GATS), mRNA. (S)	GATS	0	0	1		0.0593435	0.0689685	-0.128312	0.0796196	-0.131176	0.0110374	0.598304	0.708299	0.56274	GATS		1.5402	-1.00941	0.00131415	0.88712	0.00820876	0.23386
ILMN_2406439	NM_025213	spectrin, beta, non-erythrocytic 4 (SPTBN4), transcript variant sigma5, mRNA. (A)	SPTBN4	0	0	1		-0.0213683	0.087834	-0.0664657	-0.00684021	-0.0603569	0.245819	-0.659686	-0.554086	-0.654882	SPTBN4		-1.53995	1.04213	0.000406503	0.600775	0.00510694	0.173181
ILMN_2083333	NM_174930	postmeiotic segregation increased 2-like 5 (PMS2L5), mRNA. (S)	PMS2L5	1	0	0		-0.0794554	0.0312593	0.0481962	-0.72163	-0.473775	-0.568931	-0.578345	-0.56691	-0.7233	PMS2L5		-1.53992	-1.50328	0.000635955	0.00205149	0.00609478	0.00199512
ILMN_1711069	NM_016061	yippee-like 5 (Drosophila) (YPEL5), mRNA. (S)	YPEL5	0	0	0		0.0525973	-0.0426174	-0.0099799	-0.299642	-0.142056	-0.22371	-0.693762	-0.529399	-0.645221	YPEL5		-1.53985	-1.16619	0.000376899	0.0142118	0.00495912	0.00837313
ILMN_1754970	XM_937547	PREDICTED: hypothetical protein LOC648496 (LOC648496), mRNA. (S)	LOC648496	0	1	0		0.0715375	0.0185946	-0.0901321	-0.619904	-0.526669	-0.655321	0.600679	0.514307	0.753094	LOC648496		1.53975	-1.51638	0.00180559	0.000601564	0.00948514	0.000877139
ILMN_1906158	AK057720	cDNA FLJ33158 fis, clone UTERU2000418 (S)	NaN	0	0	1		-0.153235	0.00731785	0.145917	0.0220949	-0.309251	-0.0893091	0.583594	0.68198	0.602084	AK057720		1.5396	-1.09088	0.00244357	0.389661	0.0109074	0.122231
ILMN_1811933	NM_004169	serine hydroxymethyltransferase 1 (soluble) (SHMT1), transcript variant 1, mRNA. (A)	SHMT1	0	1	0		0.0861398	-0.0179081	-0.0682317	-1.04491	-1.07707	-0.942329	0.631891	0.57658	0.658748	SHMT1		1.53944	-2.02993	0.00026864	7.43632e-05	0.00450793	0.000268651
ILMN_1689953	NM_004356	CD81 molecule (CD81), mRNA. (S)	CD81	1	0	0		-0.0145791	0.0205588	-0.00597968	-1.11636	-0.873057	-0.904954	-0.647257	-0.499683	-0.72005	CD81		-1.53936	-1.95178	0.000692219	0.000234262	0.0063003	0.000499771
ILMN_1723971	NM_001078174	solute carrier family 29 (nucleoside transporters), member 1 (SLC29A1), nuclear gene encoding mitochondrial protein, transcript variant 4, mRNA. (S)	SLC29A1	0	1	0		0.132409	-0.15324	0.0208313	-0.888273	-0.987263	-0.79392	0.607179	0.476881	0.781742	SLC29A1		1.53894	-1.85294	0.0068465	0.000885564	0.0185176	0.00113063
ILMN_1819783	AK057981	cDNA FLJ25252 fis, clone STM03814 (S)	NaN	0	0	0		-0.08143	0.0234561	0.057974	0.283614	0.22194	0.219423	0.615889	0.65145	0.597698	AK057981		1.53866	1.18235	0.000156219	0.00672111	0.0037121	0.0047636
ILMN_1722634	NM_006184	nucleobindin 1 (NUCB1), mRNA. (S)	NUCB1	0	0	0		0.109103	-0.0221548	-0.0869484	0.354653	0.180795	0.292826	-0.637785	-0.536771	-0.690212	NUCB1		-1.53857	1.21091	0.00105268	0.0229626	0.00740424	0.0121547
ILMN_1784300	NM_006000	tubulin, alpha 4a (TUBA4A), mRNA. (S)	TUBA4A	0	1	0		0.170075	-0.238116	0.0680414	-1.26582	-1.35437	-1.35666	0.603751	0.687577	0.573429	TUBA4A		1.53857	-2.5064	0.00814604	0.000465018	0.0203327	0.00074409
ILMN_1683120	NM_003362	uracil-DNA glycosylase (UNG), nuclear gene encoding mitochondrial protein, transcript variant 1, mRNA. (A)	UNG	0	1	0		0.0356377	0.0350262	-0.0706639	-2.21975	-2.42012	-2.64961	0.52319	0.581531	0.759311	UNG		1.53831	-5.38829	0.00143372	4.69427e-05	0.00852382	0.000214788
ILMN_3245380	NM_001137674	zinc finger protein 860 (ZNF860), mRNA. XM_001725699 XM_496634 (S)	ZNF860	1	0	0		0.00409204	0.102123	-0.106215	1.14989	0.722228	0.796281	0.497822	0.684143	0.682044	ZNF860		1.5383	1.85249	0.00196637	0.0035822	0.009903	0.00296804
ILMN_1739508	XM_941953	PREDICTED: similar to Ig kappa chain V-I region HK102 precursor (LOC652493), mRNA. (S)	LOC652493	1	0	0		-0.0544524	-0.0213603	0.0758127	-1.24319	-1.15447	-1.1499	-0.584303	-0.785586	-0.494028	LOC652493		-1.53827	-2.26973	0.00278387	1.82042e-05	0.0115465	0.000133803
ILMN_1684271	NM_032360	acyl-Coenzyme A binding domain containing 6 (ACBD6), mRNA. (S)	ACBD6	0	0	0		0.0817988	0.00277038	-0.0845692	-0.665802	-0.348593	-0.468745	-0.601342	-0.649872	-0.612292	ACBD6		-1.53812	-1.40872	0.000245994	0.00900741	0.00430955	0.00593204
ILMN_1661886	NM_080649	APEX nuclease (multifunctional DNA repair enzyme) 1 (APEX1), transcript variant 3, mRNA. (A)	APEX1	0	0	0		0.184664	-0.151721	-0.0329429	-0.440181	-0.227711	-0.231099	-0.710184	-0.646486	-0.506801	APEX1		-1.53811	-1.23086	0.00575163	0.0684455	0.016788	0.0292798
ILMN_1663160	NM_015655	zinc finger protein 337 (ZNF337), mRNA. (S)	ZNF337	0	0	0		-0.067562	0.0233797	0.0441823	-0.208541	-0.021312	-0.216457	-0.795009	-0.47202	-0.596074	ZNF337		-1.53798	-1.10862	0.00343738	0.10914	0.0128714	0.043042
ILMN_1764813	NM_194318	beta 1,3-galactosyltransferase-like (B3GALTL), mRNA. (S)	B3GALTL	0	1	0		0.158993	-0.134941	-0.0240516	-1.12788	-1.07869	-0.865707	0.801539	0.581343	0.479512	B3GALTL		1.53773	-2.03368	0.00833177	0.000955958	0.0205818	0.00118977
ILMN_2358626	NM_001123	adenosine kinase (ADK), transcript variant ADK-short, mRNA. (A)	ADK	1	0	0		-0.0796212	0.0252454	0.0543757	-0.88215	-1.00672	-1.14107	-0.549144	-0.541663	-0.771533	ADK		-1.53771	-2.01388	0.00192652	0.000288837	0.00984353	0.000557785
ILMN_1666706	XM_930505	PREDICTED: hypothetical protein LOC645676, transcript variant 1 (LOC645676), mRNA. (I)	LOC645676	0	0	0		-0.0967064	0.0737384	0.022968	-0.107886	-0.308245	-0.126098	0.754818	0.686484	0.420752	LOC645676		1.5376	-1.13347	0.00547973	0.0908844	0.0163684	0.0370353
ILMN_1804597	NM_025000	chromosome 2 open reading frame 37 (C2orf37), mRNA. (S)	C2orf37	0	0	0		-0.0462593	0.0201206	0.0261387	-0.467519	-0.429114	-0.593998	-0.52335	-0.464516	-0.873993	C2orf37		-1.53754	-1.41116	0.0087923	0.000828496	0.0212063	0.00108224
ILMN_1713966	NM_180981	mitochondrial ribosomal protein L52 (MRPL52), nuclear gene encoding mitochondrial protein, transcript variant 2, mRNA. (A)	MRPL52	0	0	0		0.11938	-0.0308597	-0.0885199	-0.188296	-0.231758	-0.304331	0.735031	0.485222	0.641436	MRPL52		1.53747	-1.18219	0.00291033	0.0267863	0.0118412	0.0137082
ILMN_1727831	NM_002877	RAD51-like 1 (S. cerevisiae) (RAD51L1), transcript variant 1, mRNA. (I)	RAD51L1	0	1	0		0.105962	-0.0110943	-0.094868	0.738	0.743413	0.789812	-0.537469	-0.568562	-0.75535	RAD51L1		-1.53737	1.69006	0.00227893	0.000234859	0.0106264	0.000500524
ILMN_3249366	NM_001005920	jumonji domain containing 8 (JMJD8), mRNA. (S)	JMJD8	0	0	0		-0.10334	0.0937196	0.00962056	0.125985	0.291057	0.27291	-0.75714	-0.602046	-0.50143	JMJD8		-1.53709	1.17282	0.00270779	0.0410866	0.0114153	0.0192777
ILMN_1800425	NM_003047	solute carrier family 9 (sodium/hydrogen exchanger), member 1 (SLC9A1), mRNA. (S)	SLC9A1	0	0	1		0.0413758	-0.0715227	0.0301469	-0.201739	0.141331	0.0361886	-0.699237	-0.723961	-0.437191	SLC9A1		-1.53701	-1.00561	0.00325554	0.943816	0.0124773	0.245336
ILMN_2405185	NM_001158	amine oxidase, copper containing 2 (retina-specific) (AOC2), transcript variant 1, mRNA. (A)	AOC2	0	0	1		-0.160332	-0.0277706	0.188103	0.0533629	0.0816695	0.138863	0.653774	0.636679	0.569851	AOC2		1.53698	1.06533	0.00407387	0.432042	0.0140826	0.133007
ILMN_1765796	NM_001975	enolase 2 (gamma, neuronal) (ENO2), mRNA. (S)	ENO2	1	0	0		-0.0426993	0.0840095	-0.0413102	-1.31794	-1.27553	-1.3204	-0.617486	-0.646527	-0.59608	ENO2		-1.53691	-2.4702	0.00015357	8.03017e-06	0.00368379	9.3764e-05
ILMN_1880425	AK095358	cDNA FLJ38039 fis, clone CTONG2013934 (S)	NaN	1	0	0		0.0800254	0.133708	-0.213733	0.791625	0.685654	0.570967	0.624983	0.635003	0.599078	AK095358		1.53654	1.6052	0.00464993	0.00552315	0.015197	0.00410658
ILMN_1863196	CR598370	full-length cDNA clone CS0DF003YI18 of Fetal brain of (human) (S)	NaN	0	0	1		-0.0974697	0.0817547	0.0157149	0.0432037	0.327151	-0.130092	0.594405	0.658399	0.605308	CR598370		1.5362	1.05708	0.000378414	0.605767	0.00495912	0.174348
ILMN_1682298	NM_020711	ermin, ERM-like protein (ERMN), transcript variant 2, mRNA. (A)	ERMN	1	0	0		-0.180917	0.0770269	0.10389	-0.582623	-0.622905	-0.675676	-0.768031	-0.396741	-0.693217	ERMN		-1.53616	-1.54442	0.0130114	0.00269803	0.026584	0.0024206
ILMN_2157240	NM_018365	meiosis-specific nuclear structural 1 (MNS1), mRNA. (S)	MNS1	0	0	0		-0.0174887	-0.0258043	0.043293	-0.356626	-0.220571	-0.377275	0.588364	0.61832	0.649756	MNS1		1.53561	-1.24674	2.50933e-05	0.0040842	0.0024932	0.00327708
ILMN_1681543	NM_032276	rhomboid domain containing 1 (RHBDD1), mRNA. (S)	RHBDD1	0	0	0		-0.0401053	-0.0399108	0.0800161	0.360148	0.259608	0.320311	-0.650542	-0.544697	-0.660971	RHBDD1		-1.53553	1.24259	0.000345466	0.00319896	0.00481383	0.00272806
ILMN_1880521	BX951899	DKFZp781L12160_r1 781 (synonym: hlcc4) cDNA clone DKFZp781L12160 5, mRNA sequence (S)	NaN	0	0	0		-0.0162508	-0.0137136	0.0299644	0.194776	0.444764	0.203173	-0.785781	-0.34177	-0.727257	BX951899		-1.53503	1.21496	0.0115685	0.028015	0.0248392	0.0141692
ILMN_2309156	NM_199169	prostate transmembrane protein, androgen induced 1 (PMEPA1), transcript variant 2, mRNA. (A)	PMEPA1	0	0	0		0.137455	-0.0370515	-0.100403	0.155483	0.124209	0.193065	-0.647342	-0.663022	-0.544303	PMEPA1		-1.53498	1.11542	0.00152979	0.09978	0.00877738	0.0399658
ILMN_1740345	NM_014174	thymocyte nuclear protein 1 (THYN1), transcript variant 1, mRNA. (I)	THYN1	0	0	0		0.049569	-0.0434372	-0.00613185	-0.0899004	-0.430773	-0.127863	0.541294	0.597144	0.716089	THYN1		1.53493	-1.16165	0.000444713	0.123772	0.005201	0.0477144
ILMN_1728517	NM_002028	farnesyltransferase, CAAX box, beta (FNTB), mRNA. (S)	FNTB	0	0	0		0.0375285	-0.0358049	-0.00172354	-0.505022	-0.262176	-0.363572	-0.519224	-0.620536	-0.714394	FNTB		-1.5348	-1.29857	0.000507713	0.00685994	0.0055083	0.0048416
ILMN_2242937	NM_000046	arylsulfatase B (ARSB), transcript variant 1, mRNA. (I)	ARSB	1	0	0		0.00357267	0.026828	-0.0304007	-0.547475	-0.492157	-0.921659	-0.70352	-0.524304	-0.625362	ARSB		-1.53446	-1.57327	0.000344732	0.00858491	0.00481174	0.00571377
ILMN_1659752	XM_001128017	PREDICTED: similar to chromosome 1 open reading frame 80 (LOC730996), mRNA. (A)	LOC730996	0	0	0		-0.26962	0.0414059	0.228214	-0.32765	-0.0867811	-0.140799	0.712369	0.49749	0.643146	LOC730996		1.53439	-1.13688	0.0175516	0.318315	0.0318382	0.103914
ILMN_1692545	XM_933970	PREDICTED: hypothetical protein LOC646849 (LOC646849), mRNA. (S)	LOC646849	1	0	0		-0.0796204	-0.130959	0.210579	-0.678441	-0.71244	-0.636535	-0.743288	-0.665136	-0.443298	LOC646849		-1.53394	-1.59749	0.0113869	0.00339189	0.0246285	0.00284956
ILMN_2052871	NM_138341	transmembrane protein 116 (TMEM116), mRNA. (S)	TMEM116	0	0	0		0.168769	-0.239706	0.0709365	-0.344034	-0.351604	-0.553735	-0.659722	-0.470208	-0.721545	TMEM116		-1.53385	-1.33465	0.0129391	0.0418113	0.0264821	0.0195481
ILMN_1655710	XM_926370	PREDICTED: similar to 40S ribosomal protein S25 (LOC642989), mRNA. (S)	LOC642989	0	0	1		0.109743	-0.134472	0.0247288	-0.0984296	0.0745758	-0.222473	-0.876952	-0.435077	-0.539207	LOC642989		-1.53377	-1.05856	0.0151373	0.504116	0.0291594	0.150483
ILMN_1716821	NM_031899	golgi reassembly stacking protein 1, 65kDa (GORASP1), mRNA. (S)	GORASP1	0	0	0		0.0686145	-0.00503804	-0.0635765	0.416375	0.19476	0.303006	0.604844	0.641801	0.604531	GORASP1		1.53374	1.23517	0.000105035	0.0149999	0.00321859	0.00872598
ILMN_2351930	NM_033020	tripartite motif-containing 33 (TRIM33), transcript variant b, mRNA. (A)	TRIM33	0	0	0		-0.062877	0.111865	-0.0489875	-0.0455648	-0.298893	-0.104738	-0.703249	-0.547885	-0.599747	TRIM33		-1.53364	-1.10936	0.00103602	0.189606	0.00736458	0.0678653
ILMN_1803686	NM_000022	adenosine deaminase (ADA), mRNA. (S)	ADA	1	0	0		0.0589209	0.0084025	-0.0673234	-0.772292	-0.627283	-0.719631	-0.511678	-0.676479	-0.661493	ADA		-1.5332	-1.63173	0.000654804	0.000228192	0.00616773	0.000491524
ILMN_1753241	NM_003098	syntrophin, alpha 1 (dystrophin-associated protein A1, 59kDa, acidic component) (SNTA1), mRNA. (S)	SNTA1	1	0	0		-0.0446863	-0.100465	0.145151	-1.11267	-0.895204	-0.896527	-0.73854	-0.587753	-0.523188	SNTA1		-1.53314	-1.95631	0.00325818	0.000732271	0.0124824	0.000996278
ILMN_1689110	NM_014062	NIN1/RPN12 binding protein 1 homolog (S. cerevisiae) (NOB1), mRNA. (S)	NOB1	1	0	0		0.13033	-0.0425021	-0.0878283	-1.20784	-1.06761	-1.30999	-0.646543	-0.691408	-0.511067	NOB1		-1.53298	-2.28968	0.00198642	0.00024644	0.0099505	0.000513726
ILMN_2335669	NM_207660	zinc finger CCCH-type containing 14 (ZC3H14), transcript variant 2, mRNA. (A)	ZC3H14	0	0	1		-0.217116	-0.0197043	0.236821	-0.0943578	0.00180257	-0.222769	0.654112	0.595417	0.597854	ZC3H14		1.5324	-1.07558	0.0097562	0.513108	0.0224601	0.152714
ILMN_1771824	NM_032317	DnaJ (Hsp40) homolog, subfamily C, member 30 (DNAJC30), mRNA. (S)	DNAJC30	0	0	1		0.0243034	0.12041	-0.144713	0.0933242	-0.122775	0.143898	0.650275	0.61516	0.581205	DNAJC30		1.53214	1.0268	0.00153616	0.751925	0.00877971	0.206287
ILMN_3239168	NR_024249	family with sequence similarity 86, member A pseudogene (LOC645332), non-coding RNA. (S)	LOC645332	0	0	0		-0.227469	0.148691	0.0787776	-0.478039	-0.187608	-0.425398	-0.466388	-0.478177	-0.90118	LOC645332		-1.53182	-1.28671	0.0286532	0.0674492	0.0431358	0.0289184
ILMN_3241870	NM_031904	FERM domain containing 8 (FRMD8), mRNA. (S)	FRMD8	1	0	0		-0.0514689	0.0492371	0.00223178	1.17148	1.18803	1.22901	0.646291	0.427641	0.771684	FRMD8		1.53178	2.29131	0.00418391	3.78034e-06	0.0143111	6.86022e-05
ILMN_1670218	NM_058219	exosome component 6 (EXOSC6), mRNA. (S)	EXOSC6	0	0	0		0.12505	0.0481099	-0.17316	-0.50866	-0.233382	-0.624731	0.791754	0.402545	0.650746	EXOSC6		1.53157	-1.37134	0.0131489	0.0358628	0.026738	0.0172658
ILMN_1700733	NM_019600	KIAA1370 (KIAA1370), mRNA. (S)	KIAA1370	1	0	0		-0.0378313	0.0607168	-0.0228855	-0.968902	-1.20579	-1.20038	-0.516495	-0.440595	-0.885383	KIAA1370		-1.53066	-2.18105	0.01203	0.000178753	0.0253803	0.000424607
ILMN_1666325	NM_001013620	asparagine-linked glycosylation 10, alpha-1,2-glucosyltransferase homolog B (yeast) (ALG10B), mRNA. (S)	ALG10B	0	0	0		0.0691157	-0.22513	0.156015	-0.185854	-0.207687	-0.0584428	-0.570786	-0.723743	-0.5478	ALG10B		-1.53061	-1.11008	0.00863017	0.292388	0.0209699	0.0969601
ILMN_1729546	NM_198476	chromosome 19 open reading frame 54 (C19orf54), mRNA. (S)	C19orf54	0	0	0		0.0666802	-0.0168181	-0.0498621	-0.383551	-0.151717	-0.388047	-0.784435	-0.552095	-0.505675	C19orf54		-1.53057	-1.23779	0.00271999	0.0226765	0.011426	0.0120309
ILMN_1768480	NM_014667	vestigial like 4 (Drosophila) (VGLL4), mRNA. (S)	VGLL4	1	0	0		0.151449	-0.0286592	-0.12279	-1.41647	-1.09579	-1.49752	-0.624415	-0.534076	-0.683167	VGLL4		-1.53038	-2.52555	0.00255775	0.000804655	0.0111232	0.00105884
ILMN_3235637	NR_024447	hypothetical protein LOC100128288 (LOC100128288), non-coding RNA. (S)	LOC100128288	1	0	0		0.0124237	0.184268	-0.196692	0.800872	0.374275	0.794009	0.686145	0.507902	0.647293	LOC100128288		1.53026	1.57613	0.00748348	0.0214402	0.0193964	0.0115241
ILMN_1749243	NM_003860	barrier to autointegration factor 1 (BANF1), mRNA. (S)	BANF1	0	0	0		-0.177476	0.082488	0.0949881	-0.271779	-0.686569	-0.356041	0.579357	0.491614	0.770351	BANF1		1.53026	-1.35485	0.00713266	0.0471796	0.0189476	0.0215822
ILMN_2115005	NM_173558	FYVE, RhoGEF and PH domain containing 2 (FGD2), mRNA. (S)	FGD2	0	1	0		-0.0331266	0.156012	-0.122886	1.80002	1.6363	1.6275	-0.281041	-0.740204	-0.819757	FGD2		-1.53014	3.22196	0.0304198	7.08417e-05	0.0447447	0.000261913
ILMN_3296923	XR_037612	PREDICTED: misc_RNA (LOC341784), miscRNA. (M)	LOC341784	0	0	0		-0.13055	0.0422089	0.0883406	-0.55775	-0.565129	-0.602871	-0.575362	-0.562677	-0.701577	LOC341784		-1.52965	-1.48994	0.00155903	0.00107408	0.00884614	0.00128394
ILMN_1781691	NM_015049	trafficking protein, kinesin binding 2 (TRAK2), mRNA. (S)	TRAK2	0	0	0		0.105372	-0.043183	-0.0621892	0.0727587	0.390919	0.306884	0.539603	0.755862	0.543286	TRAK2		1.52935	1.19487	0.00232711	0.077847	0.0107076	0.0325567
ILMN_1767470	NM_021626	serine carboxypeptidase 1 (SCPEP1), mRNA. (S)	SCPEP1	1	0	0		0.0332844	-0.0113071	-0.0219773	0.491011	0.612891	0.721546	0.561542	0.712892	0.563294	SCPEP1		1.52899	1.52465	0.000318633	0.000897492	0.00472595	0.00114043
ILMN_1721204	XM_942501	PREDICTED: colony stimulating factor 2 receptor, alpha, low-affinity (granulocyte-macrophage) (CSF2RA), mRNA. (I)	CSF2RA	0	0	0		0.0778189	0.128391	-0.20621	0.693316	0.251861	0.661186	0.477477	0.842401	0.517016	CSF2RA		1.52869	1.4494	0.0170295	0.0384246	0.0313435	0.0182609
ILMN_3236156	NM_021227	oligosaccharyltransferase complex subunit (OSTC), mRNA. (S)	OSTC	1	0	0		-0.28604	0.20821	0.0778307	-0.700554	-0.769594	-0.954511	-0.610726	-0.608869	-0.616975	OSTC		-1.52858	-1.75105	0.0143889	0.00825984	0.0282323	0.00555269
ILMN_1755364	NM_005402	v-ral simian leukemia viral oncogene homolog A (ras related) (RALA), mRNA. (S)	RALA	1	0	0		0.0887501	-0.104054	0.0153042	0.621701	0.43328	0.805122	0.520531	0.728524	0.587474	RALA		1.52856	1.53691	0.00181338	0.00689776	0.00951241	0.00485832
ILMN_2222101	NM_018177	Nedd4 binding protein 2 (N4BP2), mRNA. (S)	N4BP2	0	0	0		-0.134819	0.189556	-0.0547373	0.75488	0.276138	0.702003	0.453228	0.753644	0.629313	N4BP2		1.52844	1.49244	0.00945587	0.0327356	0.022048	0.0160763
ILMN_2348268	NM_080730	intermediate filament family orphan 1 (IFFO1), transcript variant 2, mRNA. (A)	IFFO1	1	0	0		-0.0437038	-0.0148801	0.0585839	1.58752	1.6357	1.54174	0.647861	0.741905	0.445781	IFFO1		1.52822	3.00699	0.00270992	2.59599e-06	0.0114192	6.03693e-05
ILMN_1812759	NM_001024071	GTP cyclohydrolase 1 (GCH1), transcript variant 4, mRNA. (A)	GCH1	1	0	0		-0.014781	-0.0696077	0.0843888	1.69009	1.61321	1.67885	0.583273	0.659209	0.593044	GCH1		1.52821	3.16174	0.000276443	5.3217e-06	0.00458543	7.79935e-05
ILMN_1726239	NM_004607	tubulin folding cofactor A (TBCA), mRNA. (S)	TBCA	1	0	0		-0.0544404	0.0210551	0.0333853	-0.688325	-0.563697	-0.880467	-0.602696	-0.56104	-0.671601	TBCA		-1.52814	-1.63675	0.000133392	0.00178424	0.00346624	0.00180962
ILMN_1732336	NM_002914	replication factor C (activator 1) 2, 40kDa (RFC2), transcript variant 2, mRNA. (A)	RFC2	0	0	0		-0.0163476	-0.0444177	0.0607653	-0.379873	-0.318948	-0.314237	0.509537	0.65654	0.66856	RFC2		1.5279	-1.26373	0.00052263	0.000876067	0.00557689	0.00112135
[truncated: 177 more rows]
